# Supplementary material for: From obligation to action: unraveling the roles of social responsibility and prosocial tendency in shaping Chinese doctors’ vaccine hesitancy
Source: Front Psychiatry. 2024 Oct 2;15:1462073. doi: 10.3389/fpsyt.2024.1462073 (PMC11483857; doi:10.3389/fpsyt.2024.1462073)
Supplement: Supplementary file 1 [file Table1.xls]

## Sheet: data
id	SR1	SR2	SR3	SR4	SR5	SR6	SR7	SR8	SR9	SR10	SR11	SR12	SR13	SR14	SR15	SR16	SR17	SR18	SR19	SR20	SR21	SR22	SR23	SR24	SR25	SR26	SR27	SR28	QS1	QS2	QS3	QS4	QS5	QS6	QS7	QS8	QS9	QS10	QS11	QS12	QS13	QS14	QS15	QS16	QS17	QS18	QS19	QS20	QS21
1	5	2	1	5	5	1	1	2	2	2	4	5	1	5	5	2	2	5	2	4	1	5	1	4	2	3	4	3	5	2	1	5	5	2	2	3	3	3	4	5	1	5	5	3	2	5	2	4	2
2	2	4	1	1	1	4	3	5	5	4	1	5	4	2	5	2	1	5	4	3	5	5	5	5	4	4	3	4	1	2	1	1	1	3	2	3	3	3	1	4	3	1	3	1	1	3	3	1	3
3	3	5	2	4	4	2	2	3	4	4	3	1	3	5	4	2	5	4	3	5	4	1	1	2	4	1	3	4	2	5	1	3	3	2	2	3	3	3	2	1	2	4	3	1	4	3	2	5	4
4	1	1	2	1	5	5	1	5	4	5	1	3	4	2	1	2	3	2	1	1	3	1	3	3	1	5	3	1	1	1	1	1	4	3	1	3	2	4	1	1	2	1	1	1	2	1	1	1	1
5	2	1	5	1	5	4	5	5	5	3	5	2	2	1	3	1	2	2	4	5	2	1	1	5	5	4	3	1	1	1	4	1	4	3	3	3	3	1	3	1	1	1	1	1	1	1	2	4	1
6	5	3	5	2	3	5	3	3	5	5	1	3	4	3	3	5	3	3	4	5	3	2	1	4	3	2	3	3	5	2	5	1	2	5	2	2	4	4	1	3	4	3	2	5	3	2	4	4	3
7	1	1	2	4	2	1	4	3	1	2	3	5	3	2	3	2	1	4	5	4	4	4	2	2	5	2	2	2	1	1	1	3	1	1	3	1	1	1	1	4	1	1	2	1	1	2	3	2	3
8	3	1	2	4	1	1	4	2	1	5	5	4	2	4	1	5	3	4	3	3	5	4	3	1	2	2	5	4	2	1	1	3	1	1	2	1	1	4	4	3	1	3	1	3	2	3	1	1	3
9	2	3	1	2	4	1	4	3	3	5	5	5	4	5	2	4	4	5	5	4	3	3	5	3	2	2	2	4	1	2	1	1	2	1	3	1	2	3	4	3	2	3	1	3	2	4	4	2	1
10	4	4	2	3	5	2	2	1	5	2	1	5	4	1	4	3	3	3	3	2	3	2	2	5	2	2	3	2	3	4	1	2	4	1	1	1	5	1	1	4	3	1	3	3	2	3	3	2	3
11	5	1	1	2	2	1	3	2	5	4	2	1	3	4	2	3	3	3	1	5	3	4	2	4	1	1	4	5	5	1	1	3	2	1	3	3	5	5	2	1	4	4	2	3	3	3	2	5	4
12	2	3	5	5	4	1	2	1	2	2	1	5	2	1	2	3	5	4	2	3	4	4	2	1	2	3	4	2	1	1	4	4	2	1	1	1	1	1	1	4	1	1	1	2	3	2	1	1	3
13	3	2	1	5	2	5	1	3	5	1	5	2	5	2	2	1	4	5	3	2	4	2	4	4	3	4	3	1	2	1	1	3	1	3	1	2	3	1	3	1	3	1	1	1	2	3	1	1	3
14	3	4	2	4	2	4	5	2	2	3	2	4	5	5	3	4	4	1	2	3	5	1	4	2	5	1	4	5	3	3	1	3	2	4	5	1	2	2	2	4	4	5	3	3	4	1	2	3	4
15	4	2	1	3	5	1	3	1	5	5	2	4	1	1	3	5	1	5	1	2	4	1	5	2	1	3	4	1	4	1	1	2	4	1	3	1	5	5	1	4	1	1	3	4	1	5	1	1	4
16	4	1	4	4	5	3	4	3	2	4	3	2	5	4	5	2	5	5	1	2	5	3	2	1	4	5	3	1	4	1	4	3	5	2	4	3	1	4	2	2	5	3	5	2	5	5	1	1	4
17	2	1	5	3	5	3	4	5	4	2	2	1	5	4	3	2	2	3	4	4	5	5	1	2	5	4	3	4	1	1	3	2	4	2	2	4	3	1	1	1	3	3	1	1	1	2	3	2	3
18	4	1	4	4	1	5	4	4	5	4	4	4	2	5	4	5	3	3	4	5	5	5	2	3	5	5	2	2	4	1	3	3	1	5	4	4	4	3	3	3	1	4	3	4	3	3	4	4	4
19	2	4	5	4	4	3	5	1	3	5	2	3	2	3	4	5	2	3	2	3	3	1	1	1	2	4	3	5	1	3	3	2	3	1	3	1	1	3	1	1	1	1	2	3	1	2	1	1	1
20	4	1	5	5	1	4	2	5	1	3	1	3	4	2	1	5	4	1	5	1	3	1	1	1	4	1	5	3	3	1	5	5	1	4	1	5	1	2	1	2	4	1	1	4	4	1	4	1	2
21	2	2	5	2	2	5	3	1	5	5	2	2	1	2	4	2	2	4	1	4	5	4	3	5	2	5	1	1	1	1	4	1	1	3	1	1	4	3	1	1	1	1	2	1	1	3	1	3	4
22	5	3	5	1	4	5	3	4	3	4	3	5	5	1	4	1	2	5	4	1	1	2	1	3	5	1	1	2	5	4	5	1	5	5	3	5	3	5	3	5	5	2	5	1	2	5	4	1	1
23	2	4	4	2	5	5	5	3	5	2	3	5	3	2	5	1	2	4	4	2	4	2	1	2	5	5	3	4	1	2	3	1	3	3	4	2	4	1	2	4	1	1	3	1	1	2	3	1	3
24	5	3	5	5	5	4	4	5	1	5	2	5	4	4	2	2	3	1	1	1	4	1	3	3	1	2	3	2	5	4	5	5	5	5	4	5	2	5	3	5	4	5	3	3	4	1	1	2	4
25	2	1	2	1	2	1	1	2	2	1	5	2	3	4	1	1	4	5	4	2	4	1	4	3	2	4	1	2	1	1	1	1	1	1	1	1	1	1	4	1	1	3	1	1	2	3	2	1	3
26	2	2	1	2	1	4	4	2	2	1	2	5	4	2	2	3	2	5	4	3	1	1	4	1	5	2	4	3	1	1	1	1	1	3	2	1	1	1	1	4	3	1	1	2	1	3	2	2	1
27	3	1	1	1	3	3	1	1	2	1	5	2	2	2	5	2	2	3	3	1	1	4	5	3	1	5	2	5	2	1	1	1	3	3	1	1	1	1	4	1	2	2	5	2	1	2	2	1	1
28	2	1	2	2	1	1	3	3	1	4	2	3	2	5	1	4	5	5	5	1	3	1	3	5	5	4	3	5	1	1	1	1	1	1	2	2	1	2	1	2	1	4	1	3	4	4	3	1	1
29	1	1	4	2	5	1	2	2	1	4	2	3	2	5	1	5	4	3	1	2	3	2	4	1	4	4	4	4	1	1	2	1	3	1	1	1	1	3	1	1	1	3	1	3	2	2	1	1	1
30	2	1	2	1	1	5	1	3	3	3	5	2	4	1	4	2	2	5	3	3	2	5	5	1	3	2	4	3	1	1	1	1	1	3	1	2	2	2	3	1	3	1	3	1	1	3	1	1	1
31	3	1	4	3	3	2	2	1	3	2	4	2	2	3	3	5	4	3	1	4	4	3	4	3	2	5	2	3	2	1	3	1	2	1	1	1	1	1	2	1	1	1	1	3	2	2	1	2	3
32	2	1	1	3	2	1	1	4	4	1	3	5	5	1	1	1	3	4	1	1	2	3	1	2	5	1	1	2	1	1	1	2	1	1	1	3	2	1	2	3	3	1	1	1	1	3	1	1	1
33	1	2	4	1	2	1	4	3	1	4	5	2	4	5	1	1	5	5	2	1	5	3	3	5	2	1	3	5	1	1	3	1	1	1	3	2	1	3	4	1	2	4	1	1	3	4	1	1	4
34	1	3	5	1	2	1	1	1	5	1	5	5	3	2	1	1	1	5	4	2	1	4	4	4	2	4	1	1	1	1	3	1	1	1	1	1	4	1	4	3	2	1	1	1	1	4	2	1	1
35	4	2	2	1	3	1	1	2	1	3	2	3	5	1	2	4	3	1	3	3	5	3	5	5	5	1	3	3	3	2	1	1	3	1	1	1	1	2	2	2	4	1	1	4	3	1	3	2	5
36	1	1	1	5	5	1	1	2	2	3	4	2	2	2	2	5	3	2	4	2	5	1	1	3	1	2	5	3	1	1	1	3	4	1	1	1	1	2	2	1	1	1	1	3	1	1	3	1	4
37	3	2	1	1	1	3	4	3	4	2	5	4	1	3	2	1	2	5	3	3	5	3	4	2	1	5	4	1	2	1	1	1	1	1	2	2	3	1	4	2	1	2	1	1	1	4	2	2	3
38	1	1	1	5	3	1	4	2	2	2	2	2	1	3	4	5	4	5	5	4	1	2	1	2	3	5	4	3	1	1	1	3	2	1	2	1	1	1	1	1	1	2	3	4	2	3	4	2	1
39	4	1	4	1	5	1	1	1	2	2	5	1	3	5	1	1	2	5	1	1	5	3	5	5	3	5	1	5	3	1	4	1	5	1	1	1	1	2	4	1	3	5	1	1	1	4	1	1	4
40	4	2	2	1	1	1	1	5	1	5	5	1	3	4	2	5	4	3	2	2	5	1	3	5	3	1	1	5	4	2	1	1	1	1	1	4	1	4	5	1	3	4	1	4	3	2	1	1	4
41	2	4	3	3	1	4	1	2	1	2	3	1	1	5	3	5	2	2	3	2	3	2	4	1	4	3	3	4	1	3	2	2	1	3	1	1	1	1	2	1	1	4	1	3	1	1	2	1	1
42	4	1	2	3	3	1	1	2	4	1	5	4	1	5	2	5	1	3	1	3	2	2	4	4	3	3	2	5	4	1	1	3	3	1	1	1	4	1	4	3	1	5	1	4	1	2	1	3	2
43	3	1	2	2	2	3	5	3	1	2	3	2	1	4	4	4	2	3	2	5	3	1	4	3	3	4	1	2	2	1	1	1	1	1	3	1	1	1	1	1	1	2	3	2	1	2	1	4	2
44	1	1	2	4	5	3	3	2	1	2	4	4	5	5	4	4	4	2	4	3	1	4	1	2	1	2	3	2	1	1	1	3	3	2	2	1	1	1	3	2	3	4	2	2	3	1	3	2	1
45	3	2	3	4	1	3	1	1	2	2	4	5	1	5	4	1	1	5	3	2	3	5	2	3	2	1	3	2	2	1	1	3	1	2	1	1	1	1	3	4	1	4	3	1	1	3	1	1	2
46	3	5	3	3	1	3	1	1	5	2	1	3	5	3	2	4	2	5	2	2	5	5	3	1	4	4	4	2	2	4	1	2	1	2	1	1	3	1	1	1	4	2	1	2	1	3	1	1	4
47	2	2	3	1	1	4	3	4	3	5	2	5	3	2	1	1	4	3	3	1	5	2	5	5	1	1	1	4	1	1	2	1	1	2	2	2	2	3	1	4	1	1	1	1	3	1	1	1	4
48	4	2	1	2	2	3	4	3	3	4	3	4	1	4	5	4	4	5	4	2	3	3	1	1	5	2	1	3	4	1	1	1	1	2	4	2	2	3	3	4	1	4	4	3	3	4	3	2	2
49	1	1	5	3	3	1	2	1	2	3	5	4	3	2	1	3	5	2	1	4	2	1	4	1	4	4	4	1	1	1	3	1	2	1	1	1	1	1	4	3	2	1	1	2	4	1	1	3	1
50	4	1	1	1	1	3	5	5	1	3	3	1	2	1	2	1	2	2	1	2	4	5	3	2	2	3	2	3	3	1	1	1	1	2	5	4	1	3	2	1	2	1	1	1	1	1	1	1	3
51	1	3	1	4	1	1	1	1	4	5	1	3	4	5	1	5	3	4	4	5	1	2	4	2	4	1	1	4	1	1	1	3	1	1	1	1	2	4	1	2	3	3	1	3	1	2	3	4	1
52	1	5	1	3	2	5	3	1	1	2	3	3	5	1	4	5	5	5	2	2	5	4	3	3	1	3	3	4	1	4	1	2	1	4	1	1	1	1	1	2	4	1	2	4	4	3	1	1	3
53	3	5	4	1	2	2	2	2	1	1	5	4	1	5	3	4	1	3	5	1	1	3	1	2	1	4	3	4	1	4	2	1	1	1	1	1	1	1	4	2	1	4	1	3	1	1	4	1	1
54	1	3	5	1	4	3	3	3	1	1	1	1	5	2	5	3	5	4	1	4	4	3	1	4	3	1	2	3	1	1	4	1	2	1	2	2	1	1	1	1	4	1	3	1	4	2	1	2	3
55	1	2	3	1	4	3	1	5	2	1	2	5	1	4	3	1	5	1	2	1	4	1	3	1	2	1	4	5	1	1	1	1	3	2	1	4	1	1	1	3	1	2	2	1	4	1	1	1	3
56	4	4	1	5	2	1	2	1	5	1	2	4	2	3	3	3	3	5	4	4	2	1	2	2	2	2	4	1	3	3	1	5	1	1	1	1	5	1	2	3	2	2	3	3	3	4	4	4	2
57	3	3	4	2	1	2	2	5	1	3	2	4	2	3	2	5	5	2	5	4	1	2	4	4	4	3	2	2	2	3	4	1	1	1	2	4	1	2	2	3	2	3	2	5	5	1	5	4	1
58	4	4	1	2	3	2	2	1	3	2	3	4	4	3	2	3	3	4	3	5	5	4	2	2	4	2	1	5	4	3	1	1	2	2	2	1	2	2	3	3	3	3	2	3	3	4	3	4	4
59	5	3	3	3	5	2	1	1	3	2	2	4	4	5	4	5	1	3	2	1	1	5	3	5	1	2	4	5	5	2	3	2	4	2	1	1	3	2	1	4	4	5	3	4	1	3	1	1	1
60	1	2	5	1	3	4	1	1	1	4	2	4	1	3	1	3	5	3	1	4	1	1	5	2	1	5	4	5	1	1	4	1	1	2	1	1	1	3	1	2	1	1	1	1	3	1	1	2	1
61	2	1	1	4	3	3	3	2	2	5	2	2	2	4	2	1	1	5	4	1	4	4	5	4	2	4	5	5	1	1	1	3	1	1	1	1	1	4	1	1	1	2	1	1	1	3	3	1	3
62	3	2	3	1	1	4	2	4	1	2	3	2	5	2	3	5	4	2	4	2	1	1	3	1	5	5	2	4	3	2	3	1	1	4	1	4	1	1	2	1	5	1	3	4	4	1	4	1	1
63	1	3	4	1	1	3	2	2	2	4	4	3	2	3	2	1	5	5	2	3	4	2	2	4	2	1	4	1	1	2	3	1	1	2	1	1	1	2	3	1	1	2	1	1	3	3	1	2	2
64	1	4	1	4	1	4	1	4	1	2	5	1	5	2	2	4	5	3	4	5	1	1	2	3	1	5	5	1	1	2	1	2	1	2	1	2	1	1	3	1	4	1	1	2	4	1	3	3	1
65	1	5	2	3	4	1	1	3	4	1	2	1	4	5	5	3	4	1	1	5	5	2	5	2	1	2	2	3	1	4	1	1	3	1	1	1	3	1	1	1	2	4	3	2	2	1	1	4	3
66	1	5	4	1	1	4	3	1	2	4	1	5	2	1	2	2	3	2	3	4	3	5	1	4	4	5	3	1	1	4	3	1	1	2	1	1	1	3	1	3	1	1	1	1	1	1	2	2	1
67	3	3	2	2	2	3	3	2	3	2	2	2	4	3	1	2	1	4	3	2	2	2	1	4	3	4	2	4	2	2	2	2	1	2	3	2	2	1	2	2	4	3	1	1	1	3	3	2	2
68	5	3	2	1	1	5	3	2	2	1	5	1	1	5	3	2	3	4	4	4	5	1	3	2	4	3	4	4	5	4	3	2	1	5	3	3	2	1	5	1	2	5	3	2	4	5	4	5	5
69	1	1	5	2	1	2	3	3	5	3	5	5	2	2	3	2	1	4	1	1	5	4	5	2	2	4	3	2	1	1	4	1	1	1	1	2	3	1	4	3	1	1	2	1	1	3	1	1	4
70	1	5	1	3	1	3	2	2	3	5	5	1	3	4	5	5	2	5	5	5	3	3	2	1	5	1	3	5	1	4	1	1	1	2	1	1	1	4	3	1	2	2	3	4	1	4	4	4	1
71	1	5	3	1	5	3	1	2	4	1	4	1	2	4	5	2	4	4	2	2	2	3	5	1	4	1	2	5	1	3	1	1	4	2	1	1	2	1	3	1	1	3	4	1	3	2	1	1	1
72	2	1	5	5	2	2	2	4	2	5	2	3	5	3	5	1	5	5	3	3	5	5	4	1	1	2	5	5	1	1	3	3	1	1	1	2	1	4	1	2	3	2	3	1	4	3	1	2	3
73	3	3	3	5	3	1	3	4	1	3	3	2	5	1	2	4	5	1	3	1	3	5	3	4	3	4	5	5	2	2	1	3	2	1	1	3	1	1	2	1	3	1	1	3	3	1	1	1	1
74	3	1	4	5	2	1	1	3	1	4	4	4	5	5	1	5	5	3	5	2	2	2	1	4	3	1	4	3	3	1	4	4	1	1	1	3	1	3	3	4	4	5	1	5	5	2	5	1	2
75	5	2	2	1	1	3	3	3	3	5	5	1	2	2	4	5	3	3	4	2	3	2	4	2	2	2	3	1	4	1	2	1	1	3	3	3	2	4	5	1	1	1	3	4	2	3	3	1	2
76	3	3	2	4	1	5	2	1	2	3	5	1	1	1	1	1	2	5	3	3	3	3	2	4	5	1	4	3	3	2	1	4	1	5	2	1	1	3	4	1	1	1	1	1	2	4	3	2	2
77	3	1	5	4	2	2	5	1	2	1	5	2	3	4	1	1	1	1	5	5	5	5	2	5	2	3	5	3	1	1	3	2	1	1	4	1	1	1	4	1	2	2	1	1	1	1	4	3	3
78	1	3	3	1	4	2	2	3	4	4	4	2	4	1	5	4	5	2	4	3	2	1	1	5	5	3	3	1	1	1	2	1	2	1	1	1	2	2	3	1	3	1	3	3	4	1	3	2	1
79	2	2	3	2	4	1	4	2	5	1	1	3	3	5	1	5	3	3	1	4	2	3	3	4	4	5	5	2	1	1	2	1	2	1	3	1	3	1	1	2	2	3	1	4	1	2	1	3	1
80	1	5	5	2	3	1	2	3	3	1	1	3	4	2	1	3	4	5	3	4	5	4	1	3	5	4	5	2	1	3	4	1	1	1	1	2	1	1	1	2	2	1	1	1	2	4	1	3	4
81	1	2	4	5	5	1	3	1	3	1	5	4	2	4	5	2	3	3	5	2	4	5	3	5	4	1	1	4	1	1	2	4	4	1	2	1	2	1	4	3	1	2	3	1	1	2	3	1	3
82	2	2	5	3	1	5	2	2	2	5	4	4	4	3	5	2	3	4	1	3	3	5	3	5	1	2	2	4	1	1	4	2	1	4	1	1	1	3	2	2	3	2	3	1	2	2	1	1	1
83	1	4	2	1	2	3	3	2	4	5	2	2	2	2	2	4	1	5	1	2	1	4	3	1	5	4	3	4	1	2	1	1	1	2	1	1	3	3	1	1	1	1	1	3	1	3	1	1	1
84	1	1	5	2	3	5	5	3	1	1	2	5	3	5	4	5	5	4	4	3	1	2	4	1	3	5	3	3	1	1	3	1	2	3	3	1	1	1	1	4	2	3	2	3	4	2	2	1	1
85	3	4	1	5	4	1	2	4	2	2	1	3	5	1	4	5	3	1	3	4	1	4	5	5	3	3	5	2	3	3	1	4	3	1	2	3	1	2	1	3	5	1	4	4	2	1	2	3	1
86	2	5	1	1	3	4	4	4	2	1	2	1	3	3	2	2	3	5	4	4	3	4	5	5	1	2	4	5	1	3	1	1	1	3	3	2	1	1	1	1	1	1	1	1	2	3	3	2	1
87	5	2	1	1	1	4	2	4	1	4	4	2	3	4	4	1	1	1	5	4	1	2	5	3	4	4	2	3	5	3	2	2	1	5	3	4	1	5	5	3	3	5	5	1	2	1	5	4	2
88	3	3	4	2	1	5	1	5	3	1	4	2	4	2	1	1	2	3	5	4	4	4	1	4	5	5	2	1	3	3	4	1	1	4	1	5	3	1	4	1	4	1	1	1	1	2	4	4	4
89	5	3	1	1	5	3	2	5	3	1	3	1	5	5	4	4	4	5	2	5	3	5	5	1	1	1	5	2	4	3	1	1	4	2	1	4	2	1	2	1	4	5	3	4	3	4	1	4	2
90	5	4	1	4	3	2	2	2	1	3	5	2	3	4	1	3	3	5	3	5	1	1	4	5	5	2	2	4	5	5	1	5	4	3	3	3	1	3	5	2	3	5	1	3	3	5	4	5	1
91	3	2	4	1	4	2	4	1	5	2	4	2	5	4	4	2	2	1	5	1	4	2	4	4	3	3	4	2	2	1	2	1	2	1	3	1	3	1	3	1	4	2	3	1	1	1	3	1	3
92	2	3	1	3	3	3	3	5	4	1	5	4	4	4	5	1	2	4	2	2	3	2	3	1	1	3	1	4	1	2	1	2	2	1	1	3	2	1	4	3	3	2	4	1	1	3	1	1	1
93	1	3	4	2	2	1	3	5	4	4	1	3	2	2	5	2	4	5	3	5	3	2	1	5	5	4	4	3	1	1	3	1	1	1	1	3	3	3	1	2	1	1	3	1	3	4	1	4	2
94	3	5	2	2	1	3	4	2	1	3	3	1	1	4	1	4	4	5	3	3	3	5	4	4	1	5	1	5	1	3	1	1	1	1	3	1	1	1	1	1	1	3	1	3	2	3	1	2	1
95	1	2	3	1	5	4	2	1	3	4	4	1	3	2	1	2	4	2	3	5	3	2	1	4	5	1	1	3	1	1	2	1	3	2	1	1	1	2	2	1	2	1	1	1	2	1	2	4	1
96	3	2	5	1	2	5	4	3	2	1	4	5	3	1	5	5	2	2	1	5	2	3	3	5	2	1	1	1	2	1	5	1	2	5	4	2	2	1	3	4	2	1	4	4	1	2	1	5	1
97	4	3	3	2	2	4	1	5	5	1	1	3	5	4	2	3	5	1	5	4	3	1	4	2	3	4	4	1	3	3	3	1	2	4	1	5	5	1	1	2	4	3	1	2	5	1	5	3	3
98	1	2	2	3	2	5	2	5	5	1	2	1	5	2	2	1	1	5	5	2	2	4	4	3	5	3	3	1	1	1	1	2	1	4	1	4	4	1	1	1	4	1	1	1	1	3	4	1	1
99	2	1	2	1	2	3	5	3	3	5	5	4	4	3	3	1	1	4	4	1	1	2	2	1	2	5	4	4	1	1	1	1	1	1	4	2	2	3	3	3	2	1	2	1	1	3	3	1	1
100	2	1	1	3	5	3	4	3	1	5	5	3	4	1	2	5	3	4	4	1	5	1	2	2	2	4	5	1	1	1	1	1	4	1	3	1	1	4	3	1	3	1	1	4	1	2	3	1	3
101	3	2	4	1	3	5	2	3	5	1	1	2	5	4	1	4	4	3	3	1	4	3	5	5	5	5	4	5	3	2	4	1	3	5	2	3	4	1	1	2	4	3	1	3	4	3	2	1	4
102	1	1	2	4	3	3	3	4	5	4	1	5	1	1	4	3	5	2	3	2	4	5	4	2	1	4	5	4	1	1	1	2	1	1	2	3	4	3	1	3	1	1	2	2	4	1	2	1	3
103	4	3	5	4	3	2	4	2	2	1	5	4	2	1	3	4	2	5	1	2	5	2	4	4	4	1	4	5	3	2	5	3	3	1	4	2	1	1	4	4	1	1	2	3	2	5	1	1	5
104	3	5	4	2	5	1	3	4	2	3	2	4	5	1	4	3	5	2	5	5	3	1	5	5	1	1	2	2	1	3	2	1	4	1	2	2	1	1	1	2	4	1	3	2	3	1	3	3	2
105	4	3	4	3	2	1	4	3	5	1	2	3	2	2	4	4	3	5	3	5	2	1	3	3	5	2	2	5	4	3	4	3	2	1	4	3	5	1	2	2	2	1	3	4	3	5	3	4	1
106	4	4	2	2	2	1	5	2	5	1	5	3	5	2	1	2	3	2	2	2	4	3	2	2	2	1	4	1	4	4	1	2	2	1	4	1	5	1	4	3	5	2	1	1	2	1	1	1	4
107	2	2	5	5	5	1	3	1	3	1	4	3	2	3	3	3	4	1	2	1	1	5	4	5	4	1	1	4	1	1	3	3	3	1	1	1	1	1	3	1	1	2	2	2	3	1	1	1	1
108	1	2	4	2	2	1	5	5	5	2	1	3	2	2	1	4	2	4	4	5	1	4	1	5	1	2	4	1	1	1	3	1	1	1	4	3	4	1	1	2	1	1	1	2	1	2	3	4	1
109	5	4	3	1	2	3	3	1	5	2	3	4	3	2	3	1	3	3	4	1	1	3	4	3	3	2	2	4	5	4	3	1	2	2	2	1	4	2	3	4	2	1	3	1	3	3	3	1	1
110	2	5	4	1	3	4	4	4	1	1	4	4	2	3	5	5	5	1	1	2	1	4	3	3	3	3	5	5	1	4	3	1	1	3	2	2	1	1	3	3	1	2	4	4	3	1	1	1	1
111	2	3	1	3	5	4	5	4	1	1	1	2	2	4	3	3	4	2	5	4	3	4	4	1	2	1	2	4	1	2	1	1	4	3	3	2	1	1	1	1	1	3	1	1	2	1	3	2	1
112	2	1	5	2	5	3	1	3	1	5	4	2	5	1	1	1	1	2	3	4	2	1	2	5	1	4	1	4	1	1	4	1	4	1	1	2	1	3	2	1	4	1	1	1	1	1	2	3	1
113	1	3	1	2	3	2	5	2	5	5	2	2	5	3	5	4	5	3	4	1	1	3	5	2	3	4	4	1	1	1	1	1	1	1	3	1	3	4	1	1	4	1	4	3	4	1	2	1	1
114	2	1	5	4	2	4	4	3	3	2	3	3	3	4	2	4	5	4	5	1	1	5	5	4	5	2	1	1	1	1	4	3	1	2	2	2	2	1	2	1	2	3	1	3	3	3	3	1	1
115	4	2	1	1	5	1	5	3	2	4	5	1	5	5	1	1	2	4	2	2	1	1	4	5	2	4	2	5	4	1	1	1	5	1	4	3	2	3	5	1	4	5	1	1	2	4	1	2	1
116	5	2	1	4	2	5	3	1	3	4	2	2	5	2	1	4	3	4	2	3	5	4	3	3	3	1	4	3	5	2	2	5	2	5	3	1	3	5	3	3	5	2	2	4	3	5	3	4	5
117	2	2	3	5	5	2	5	2	5	1	2	2	4	5	5	2	1	1	1	5	4	2	3	4	3	4	1	5	1	1	2	3	4	1	4	1	4	1	1	1	2	3	3	1	1	1	1	4	2
118	3	1	4	4	2	4	2	1	2	4	2	4	5	4	4	4	5	3	4	3	1	2	3	1	2	4	4	4	2	1	4	4	2	3	2	1	1	4	1	3	4	4	3	4	4	2	3	2	1
119	4	3	2	5	5	2	1	5	1	2	1	3	2	2	5	5	5	3	3	4	2	5	2	1	3	4	1	2	3	3	2	4	5	2	1	4	1	2	1	3	1	2	5	5	4	2	2	3	2
120	3	1	3	4	3	5	2	1	5	2	1	4	3	1	4	2	1	4	2	5	3	4	5	2	1	3	2	4	1	1	2	2	1	4	1	1	3	1	1	3	1	1	3	1	1	3	1	3	2
121	1	1	4	5	2	1	5	1	4	4	2	4	5	4	2	3	1	1	5	2	2	2	1	4	1	1	1	4	1	1	3	3	1	1	3	1	2	2	1	2	3	3	1	1	1	1	3	1	1
122	5	1	1	4	3	5	2	4	2	4	3	3	3	3	1	1	5	2	4	4	1	4	1	5	2	5	3	3	5	1	1	3	3	5	1	3	1	4	3	2	3	3	1	1	4	2	3	4	1
123	4	4	3	3	2	1	5	5	1	2	1	1	5	2	3	5	3	2	1	4	4	2	4	3	4	2	2	3	3	3	2	2	1	1	4	4	1	1	1	1	4	1	2	5	3	2	1	3	4
124	1	4	2	5	3	4	5	1	1	1	1	3	4	2	3	3	2	2	1	3	5	2	2	4	5	5	2	1	1	3	1	3	2	2	3	1	1	1	1	2	3	1	1	2	1	1	1	1	4
125	5	4	5	2	5	4	1	2	3	2	2	3	5	2	2	1	1	4	3	5	5	4	5	5	1	5	5	4	5	5	5	2	5	5	2	3	3	2	2	4	5	3	2	2	1	5	4	5	5
126	4	5	1	2	5	3	2	2	4	3	4	3	2	4	5	3	2	1	3	3	5	3	3	5	5	4	2	2	3	5	1	2	5	3	1	1	3	3	4	2	1	4	4	3	2	1	3	3	4
127	4	3	3	4	2	2	4	2	3	3	2	3	1	3	4	5	2	2	3	3	5	5	4	1	4	2	3	4	3	2	3	3	2	1	3	1	2	2	1	2	1	2	4	5	2	1	3	2	4
128	1	4	4	1	3	1	2	4	2	5	4	3	1	5	2	5	3	1	5	2	5	1	5	2	1	3	3	4	1	2	2	1	2	1	1	2	1	4	2	2	1	4	1	3	2	1	3	1	3
129	1	5	5	2	3	4	2	1	4	2	2	3	1	1	2	3	2	5	5	3	2	3	2	2	5	4	1	1	1	4	4	1	2	3	1	1	3	1	1	1	1	1	1	2	1	3	3	1	1
130	1	3	4	5	2	4	5	1	2	5	5	3	4	3	2	5	3	4	2	1	3	2	1	3	2	2	3	2	1	1	2	3	1	3	4	1	1	4	3	2	2	2	1	3	1	3	1	1	2
131	1	2	3	1	3	5	1	4	5	5	3	5	2	1	2	3	3	1	5	4	3	1	4	5	3	1	1	1	1	1	2	1	2	4	1	2	3	4	2	3	1	1	1	1	2	1	4	3	2
132	3	4	1	5	1	4	3	1	1	5	5	1	1	5	4	2	2	1	5	3	3	2	4	2	1	4	3	5	2	4	1	5	1	4	3	1	1	5	4	1	1	4	3	2	2	1	5	2	2
133	2	1	3	2	4	2	1	5	5	5	2	5	3	4	5	3	3	2	2	4	4	1	4	2	3	1	4	3	1	1	2	1	2	1	1	3	3	3	1	3	1	3	3	1	2	1	1	3	2
134	3	4	5	3	3	4	3	1	4	1	4	3	1	3	4	3	1	1	3	2	4	4	3	2	1	5	5	3	3	3	5	3	3	3	3	1	4	1	3	3	1	2	4	3	1	1	3	1	4
135	2	2	5	5	2	4	1	2	4	4	4	3	3	4	5	3	2	3	5	1	3	4	4	4	1	5	2	5	1	1	3	3	1	2	1	1	2	2	3	1	1	2	4	2	1	1	4	1	1
136	3	5	5	1	1	4	5	2	3	1	3	3	4	5	1	3	1	2	4	2	1	1	5	3	3	2	4	3	1	4	4	1	1	3	4	1	1	1	2	2	3	3	1	1	1	1	2	1	1
137	1	4	4	5	1	1	5	3	3	3	5	1	5	5	3	2	1	3	2	2	4	1	2	3	4	1	5	3	1	2	3	4	1	1	4	1	1	2	4	1	4	3	2	1	1	1	1	1	2
138	3	1	4	1	4	2	2	5	3	5	4	5	1	4	2	3	4	4	1	3	2	4	4	1	5	2	3	4	2	1	2	1	2	1	1	4	2	3	2	3	1	2	1	1	3	2	1	1	1
139	3	4	2	1	5	3	1	4	5	4	4	5	5	4	3	5	1	2	3	5	5	3	2	4	1	5	2	1	2	2	1	1	3	1	1	2	4	2	2	3	4	3	2	3	1	1	1	3	4
140	2	1	5	2	4	3	2	5	5	1	4	2	4	1	3	4	1	2	3	5	1	5	3	1	1	3	2	1	1	1	3	1	2	2	1	3	4	1	3	1	3	1	2	3	1	1	2	4	1
141	4	3	5	4	1	2	4	1	1	4	3	4	5	1	1	2	1	2	1	1	4	4	5	3	5	1	5	4	3	2	5	3	1	2	3	1	1	4	2	3	4	1	1	1	1	2	1	1	4
142	5	3	1	5	2	3	1	2	2	4	5	3	1	4	5	4	5	5	3	5	4	5	3	3	4	2	2	5	5	3	2	5	3	4	1	3	2	5	5	3	1	4	5	5	5	5	4	5	5
143	4	4	2	1	1	3	4	4	5	2	2	3	1	4	3	2	2	2	4	4	4	5	1	2	2	5	2	2	3	3	1	1	1	2	3	3	4	2	1	2	1	3	2	2	2	2	4	4	3
144	3	5	1	2	2	2	3	1	5	5	2	1	1	1	4	4	2	1	1	5	5	2	1	2	5	5	4	2	3	4	1	1	2	2	2	1	5	5	2	1	1	1	3	4	1	1	1	4	4
145	5	2	3	4	5	5	1	1	1	2	4	2	4	5	2	2	2	3	4	4	2	3	2	4	5	3	3	2	5	2	3	4	5	5	2	1	1	2	5	3	5	5	3	2	2	4	5	5	3
146	3	5	4	2	3	3	3	2	3	2	3	5	5	2	5	2	5	5	2	4	5	3	4	2	4	1	1	5	3	5	4	2	3	2	3	1	2	1	2	4	5	2	4	2	4	5	1	3	4
147	4	1	4	5	4	2	4	3	4	2	2	1	5	4	1	5	4	3	4	2	2	3	1	5	4	2	1	3	3	1	3	4	3	1	3	3	3	2	1	1	4	4	1	5	4	2	3	1	1
148	4	4	3	3	2	4	5	1	2	1	1	4	5	1	1	2	5	5	1	5	2	2	2	4	1	5	2	1	3	4	3	2	1	3	5	1	1	1	1	4	5	1	1	2	5	5	1	4	1
149	4	4	5	3	2	5	3	5	1	2	5	1	2	5	5	5	5	4	5	4	4	1	2	4	3	4	3	1	4	3	4	3	1	5	2	4	1	2	5	1	2	5	5	5	5	3	4	3	3
150	5	1	3	5	3	5	4	5	2	1	4	4	2	5	1	4	1	4	5	4	4	3	5	2	2	5	2	5	4	1	2	5	2	4	4	5	1	1	3	4	1	5	1	4	1	4	5	4	4
151	5	3	1	5	5	4	1	3	3	1	1	2	4	1	1	2	2	5	3	4	5	1	2	3	5	3	2	5	5	3	2	5	5	5	2	4	4	2	2	3	5	1	2	2	3	5	3	4	5
152	5	3	2	5	2	1	5	2	3	3	1	4	5	3	3	1	3	5	1	2	1	5	5	2	1	5	5	2	5	3	2	4	1	1	4	2	2	3	1	4	4	2	3	1	2	4	1	2	1
153	4	1	2	5	2	5	5	2	3	4	1	1	1	2	2	3	1	3	1	2	4	4	4	4	5	1	4	5	3	1	2	5	1	5	4	1	2	3	1	1	1	2	1	3	1	3	1	2	4
154	3	5	2	1	3	5	3	5	4	3	3	3	4	1	5	3	4	1	5	4	5	3	1	4	1	3	1	1	1	4	1	1	1	4	1	3	3	1	2	2	3	1	3	2	3	1	3	3	4
155	3	4	1	5	5	3	5	1	3	2	5	4	1	1	5	2	4	2	2	5	4	5	5	1	5	3	4	1	2	3	1	4	4	1	4	1	2	1	3	2	1	1	4	1	2	1	1	4	2
156	3	2	4	5	2	4	4	3	4	4	1	4	5	2	5	5	3	1	1	5	2	1	1	5	1	3	5	1	2	1	3	5	2	4	3	3	4	4	1	4	5	1	5	4	2	1	1	5	1
157	3	5	2	4	5	4	2	3	3	2	4	5	2	1	4	3	2	3	4	3	2	4	1	2	5	2	4	2	1	4	1	3	3	2	1	2	2	1	3	3	1	1	2	1	1	1	3	2	1
158	5	2	5	1	4	2	5	2	1	4	2	1	3	2	4	2	2	1	5	5	2	4	4	1	2	2	5	1	5	2	5	1	4	3	5	3	1	4	3	1	3	2	4	2	2	2	5	5	2
159	3	2	3	4	3	1	3	4	2	5	3	4	4	2	1	3	4	2	5	4	2	1	1	4	4	3	2	4	2	1	2	3	1	1	1	2	1	3	1	3	3	1	1	1	3	1	4	3	1
160	3	1	5	1	5	4	4	5	3	1	1	4	5	1	1	3	2	4	4	2	1	3	3	4	3	2	1	2	2	1	4	1	4	2	2	4	1	1	1	2	3	1	1	1	1	3	3	1	1
161	1	4	4	5	4	2	1	2	4	1	2	5	2	4	1	5	1	5	1	4	5	3	1	1	2	5	3	4	1	3	2	4	2	1	1	1	3	1	1	4	1	2	1	4	1	4	1	2	3
162	5	3	1	4	3	5	3	3	3	3	3	3	2	5	1	5	4	4	5	3	2	1	3	5	5	2	2	5	5	2	1	3	2	5	3	2	3	2	2	3	1	4	1	4	3	4	5	3	1
163	5	4	1	4	2	2	3	3	5	4	3	3	4	2	5	5	5	3	2	5	4	5	1	2	1	2	4	3	4	3	1	4	1	2	3	2	4	3	3	2	4	2	5	4	5	3	1	4	3
164	3	5	4	4	1	1	5	4	2	1	5	4	4	2	5	4	1	2	5	2	1	5	2	3	1	1	1	3	1	4	3	2	1	1	3	3	1	1	3	3	3	1	4	3	1	1	4	1	1
165	1	3	5	5	3	5	1	1	3	4	2	4	5	2	3	3	2	1	2	5	1	3	2	4	4	5	4	2	1	2	3	3	2	3	1	1	2	3	1	2	3	1	1	1	1	1	1	3	1
166	1	3	5	5	3	3	3	3	2	5	5	2	5	3	1	5	1	1	2	4	5	2	2	1	5	2	3	2	1	2	3	4	1	2	2	1	1	4	4	1	4	1	1	4	1	1	1	3	4
167	1	3	4	3	4	2	2	5	4	5	1	4	3	1	1	3	1	4	5	1	4	2	4	5	4	3	5	2	1	1	3	2	3	1	1	4	3	4	1	2	1	1	1	2	1	2	4	1	2
168	3	4	2	4	2	3	3	4	5	4	2	4	1	2	2	5	3	2	3	4	1	5	3	2	3	2	3	2	2	3	1	2	1	2	1	2	4	2	1	2	1	1	1	3	1	1	1	3	1
169	5	5	1	1	5	5	4	3	1	3	3	5	4	2	4	4	3	4	1	3	1	2	3	2	3	5	4	5	4	4	1	1	5	5	4	3	1	2	3	5	4	2	4	4	2	3	1	3	1
170	2	3	1	2	3	5	2	5	4	5	2	5	1	2	3	5	1	4	4	5	4	3	2	1	5	4	2	3	1	1	1	1	1	4	1	3	3	3	1	3	1	1	1	3	1	2	2	3	2
171	4	1	3	3	3	4	5	1	3	5	2	2	1	3	2	5	5	2	3	1	3	4	2	4	2	1	3	3	3	1	2	3	3	3	4	1	3	5	2	1	1	2	1	5	5	2	2	1	3
172	5	3	5	5	2	1	4	3	1	3	1	5	3	1	4	5	3	3	1	3	5	2	1	4	3	5	3	4	5	2	5	5	1	1	4	2	1	2	1	5	2	1	3	4	3	2	1	3	5
173	4	5	5	1	5	4	5	1	1	1	1	3	5	2	5	3	1	3	4	4	5	5	2	2	4	1	3	2	3	5	4	1	5	4	4	1	1	1	1	3	4	1	5	3	1	2	4	4	5
174	4	2	5	4	4	1	4	1	5	5	5	3	5	4	2	1	3	5	5	2	2	3	1	5	3	4	4	3	4	1	4	4	4	1	4	1	4	5	5	2	5	4	2	1	3	4	5	2	1
175	1	3	3	4	4	3	5	4	3	1	5	2	3	3	5	4	4	4	2	5	5	4	4	1	1	3	3	5	1	2	1	2	3	1	4	3	1	1	4	1	1	2	3	2	2	2	1	4	3
176	4	4	5	4	4	2	1	2	2	4	3	1	3	4	5	2	4	4	3	5	2	5	5	5	1	5	4	1	4	3	4	4	4	1	1	1	1	4	2	1	2	3	4	1	4	3	2	4	1
177	1	4	5	5	2	2	1	5	5	2	3	1	5	4	4	3	2	2	2	4	2	4	3	1	5	3	4	3	1	3	3	4	1	1	1	4	4	1	2	1	3	2	2	1	1	1	1	3	1
178	5	1	3	3	5	4	2	5	2	4	3	2	1	1	5	4	5	5	5	1	1	5	1	4	5	1	2	5	5	1	2	3	5	4	1	4	1	4	2	1	1	1	5	4	5	5	5	1	1
179	1	1	5	4	4	4	3	5	4	3	2	2	3	3	5	5	2	4	2	4	4	5	1	1	3	5	4	1	1	1	4	3	3	2	1	3	3	1	1	1	2	2	3	4	1	2	1	3	2
180	4	1	5	3	2	4	4	2	4	5	4	1	3	5	2	3	5	3	4	2	2	1	4	1	1	4	5	1	3	1	5	3	2	4	3	2	3	5	3	1	2	5	2	3	5	2	4	2	2
181	5	4	3	5	3	1	1	1	3	5	1	5	3	5	3	3	4	3	3	2	1	4	4	4	2	3	1	5	5	4	4	5	3	2	2	2	3	5	2	5	4	5	3	4	4	4	4	2	1
182	5	4	4	3	5	4	1	2	3	4	2	3	5	2	3	4	4	3	5	3	1	3	3	4	5	3	2	4	5	4	4	2	5	4	1	1	3	3	1	3	4	2	2	3	4	3	5	2	1
183	1	5	3	5	3	4	2	4	3	3	3	1	2	4	4	5	3	3	3	4	5	1	2	1	4	3	2	4	1	4	1	4	1	2	1	3	1	2	2	1	1	2	2	4	1	2	2	3	3
184	3	3	2	4	1	2	4	5	4	5	5	3	1	4	1	5	3	1	2	5	2	1	1	1	4	5	5	5	2	3	1	4	1	1	4	4	3	5	4	2	1	4	1	4	2	1	2	4	2
185	4	1	4	5	3	2	2	5	1	4	3	1	5	5	2	3	1	2	3	4	4	2	1	3	4	4	1	2	4	1	4	4	2	1	1	5	1	4	3	1	4	5	2	2	1	1	2	4	4
186	1	2	2	2	5	3	3	5	5	5	3	4	5	4	4	1	3	4	3	3	1	3	4	2	4	4	3	4	1	1	1	1	4	1	1	3	4	3	2	2	3	2	2	1	1	3	2	2	1
187	5	5	1	3	4	3	3	1	4	5	1	1	4	2	1	3	3	5	1	5	1	4	1	2	3	4	3	5	5	5	2	3	4	4	4	1	4	5	2	1	4	2	1	4	4	5	1	5	1
188	4	4	3	4	4	1	3	5	3	5	1	2	4	1	4	2	2	1	2	5	2	4	4	4	4	5	3	1	4	4	3	3	3	1	3	5	3	5	1	2	3	1	4	1	2	1	2	4	2
189	2	5	4	3	3	2	5	4	5	5	2	5	4	1	1	4	2	3	2	4	5	1	5	2	4	1	4	1	1	3	3	1	1	1	3	3	4	4	1	4	3	1	1	2	1	2	1	3	4
190	4	2	4	5	1	2	4	5	3	4	1	1	4	4	5	4	3	5	2	3	5	5	1	5	3	4	3	2	3	2	3	5	1	2	4	5	3	3	1	1	3	3	4	4	3	5	1	3	4
191	5	4	5	2	3	4	3	3	2	5	2	5	4	2	2	1	2	1	5	5	5	1	5	3	2	1	5	3	5	4	5	2	2	4	2	3	2	5	2	5	4	1	1	1	1	1	4	5	4
192	3	5	4	3	4	5	3	4	1	5	4	2	3	4	5	5	2	2	4	1	5	1	1	4	3	3	3	2	2	3	2	2	2	4	1	2	1	3	2	1	2	3	3	3	1	1	3	1	3
193	3	3	5	1	5	4	5	1	5	3	2	3	2	5	4	5	1	5	2	3	4	5	5	3	4	5	5	2	2	3	5	1	5	4	5	1	4	3	1	3	1	4	4	4	1	4	2	2	4
194	2	5	5	4	5	5	2	2	4	1	4	3	5	1	2	3	3	5	2	1	2	5	3	5	4	3	5	1	1	3	3	2	3	4	1	1	2	1	3	1	3	1	1	1	2	4	1	1	1
195	5	2	5	5	5	4	3	2	2	4	5	3	1	1	4	3	1	1	2	3	1	2	3	5	3	4	2	5	4	1	5	4	5	4	2	2	1	4	4	2	1	1	3	3	1	1	2	2	1
196	1	4	5	5	1	3	5	3	4	3	1	2	2	1	2	1	5	3	2	5	2	4	1	1	5	4	3	4	1	3	3	3	1	2	3	1	2	1	1	1	1	1	1	1	3	2	1	4	1
197	5	1	3	3	4	2	3	3	5	5	1	4	1	5	2	5	4	5	4	4	4	4	4	2	1	3	1	4	5	1	2	2	3	1	3	3	4	5	1	3	1	5	2	5	3	4	3	4	3
198	4	5	2	5	4	4	3	2	4	3	3	5	5	3	5	4	1	4	3	3	4	5	5	3	2	5	4	5	4	4	1	5	3	3	3	2	3	3	2	5	4	3	5	3	1	3	2	3	4
199	5	4	5	2	5	4	3	1	5	2	3	2	5	4	1	1	3	1	4	2	4	3	3	1	4	2	4	2	5	5	5	2	5	4	3	1	5	3	4	2	5	5	2	2	3	2	5	3	4
200	1	3	5	3	5	5	1	2	5	5	1	2	4	4	2	3	1	2	4	5	4	5	1	5	2	5	3	2	1	1	4	2	3	4	1	1	4	3	1	1	3	3	1	1	1	1	2	3	3
201	2	3	5	4	4	3	4	1	5	5	4	3	1	3	4	5	5	3	2	3	2	3	2	2	2	2	1	2	1	1	4	2	3	1	3	1	4	4	3	1	1	2	2	3	3	2	1	1	1
202	4	3	3	5	3	2	5	4	3	2	5	2	5	5	5	4	5	5	2	5	4	2	5	2	4	2	4	3	3	2	3	5	2	1	4	3	3	2	4	2	5	4	4	4	5	5	2	4	4
203	5	1	2	1	5	3	5	4	5	5	4	2	5	1	5	1	4	5	4	4	2	5	1	1	5	2	2	2	5	1	2	1	5	3	5	4	5	5	4	2	4	1	5	1	4	5	3	3	2
204	2	3	2	5	1	5	5	4	4	5	4	2	4	5	4	4	3	3	5	2	1	1	5	2	2	2	3	5	1	1	1	4	1	4	4	2	3	3	3	1	3	4	2	2	1	1	3	1	1
205	5	3	4	3	5	3	4	4	3	4	4	3	5	4	4	4	4	3	5	5	1	4	4	1	5	2	2	5	5	3	5	4	5	4	5	5	4	4	4	4	5	5	5	5	4	4	5	5	2
206	5	3	3	5	4	4	5	1	3	3	4	5	1	5	4	4	3	2	1	1	2	4	5	1	2	3	3	4	5	2	3	4	4	4	5	1	2	2	4	4	1	4	4	4	2	1	1	1	1
207	5	5	5	5	1	1	4	2	5	2	1	5	1	1	3	1	4	1	5	4	1	4	1	4	2	3	4	5	5	5	5	5	2	2	4	3	5	2	2	5	1	1	3	2	4	2	5	5	2
208	3	5	5	1	1	1	5	5	5	3	5	3	1	1	1	2	2	4	4	4	2	2	4	4	5	4	5	3	2	3	3	1	1	1	3	3	3	2	3	1	1	1	1	1	1	3	3	3	1
209	3	2	5	2	5	4	5	2	4	1	3	2	2	2	4	1	5	1	4	2	3	2	5	3	2	3	1	4	3	2	4	2	5	3	5	1	3	1	3	1	2	2	4	1	4	1	3	2	3
210	5	2	5	2	3	3	5	5	2	4	2	5	5	1	5	1	4	2	2	1	2	5	3	1	2	1	1	3	5	2	5	3	4	4	5	5	3	4	2	5	5	1	5	1	5	3	2	2	3
211	4	3	3	4	2	5	5	3	4	2	1	5	2	5	4	5	1	4	3	2	5	4	4	5	3	5	3	5	4	2	2	3	1	4	4	2	3	1	1	5	1	4	4	5	1	4	2	2	5
212	4	4	4	4	5	3	5	3	5	2	1	4	1	1	2	1	1	2	3	5	1	4	2	1	3	3	4	1	4	4	3	4	4	3	4	3	4	1	1	3	1	1	1	1	1	1	3	5	1
213	5	5	2	3	2	3	5	3	5	5	2	2	4	1	4	4	3	5	5	5	1	3	3	5	4	1	4	2	5	5	3	3	2	4	5	4	5	5	3	2	5	1	5	4	3	5	5	5	1
214	5	1	5	5	2	2	5	5	5	2	5	5	4	1	3	1	4	3	5	4	5	2	4	2	4	4	2	3	4	1	5	4	2	1	5	4	4	1	5	4	3	1	2	1	4	3	5	3	4
215	2	3	5	4	4	1	5	5	2	5	1	2	5	2	5	5	5	4	5	4	3	1	2	2	3	5	1	3	1	1	3	3	3	1	3	3	1	4	1	1	4	1	4	4	3	3	4	2	1
216	4	4	4	5	4	2	5	3	1	5	4	5	1	1	4	4	2	1	4	1	2	3	1	2	2	2	5	4	3	4	3	5	4	1	4	2	1	4	3	4	1	1	4	3	2	1	3	1	2
217	5	2	2	5	4	5	4	5	5	1	2	5	5	3	2	3	2	3	5	5	1	3	4	1	3	3	1	5	5	2	2	5	5	5	4	5	5	1	2	5	5	4	3	4	3	4	5	5	2
218	5	1	4	5	5	4	4	1	4	3	5	4	1	4	5	2	4	3	5	1	5	2	1	2	2	3	4	3	5	2	4	5	5	5	4	2	5	3	5	5	2	5	5	2	4	3	5	2	5
219	5	4	1	4	4	5	3	4	3	5	5	2	1	5	5	3	5	4	2	2	4	5	1	5	2	1	3	3	5	5	2	5	4	5	3	4	3	5	5	2	1	5	5	4	5	5	2	2	5
220	5	5	2	4	5	3	5	5	2	5	3	4	1	2	3	2	4	5	5	3	4	1	1	5	4	4	3	1	5	5	2	3	5	3	4	5	2	4	2	4	1	2	3	1	3	5	5	3	3
221	5	5	1	5	2	5	5	1	4	5	5	4	1	4	1	2	1	2	2	1	3	1	5	5	3	2	3	5	5	5	1	5	2	5	5	2	4	5	5	4	1	4	1	3	2	3	3	2	3
222	5	5	3	5	5	5	4	4	3	3	2	3	2	5	3	3	3	2	2	1	2	2	4	3	2	3	3	4	5	5	2	5	5	5	3	3	3	2	1	2	2	4	3	2	2	2	2	1	1
223	2	5	4	4	3	3	4	5	4	5	3	1	3	3	2	2	2	2	5	4	1	3	5	1	5	5	3	4	1	4	3	2	2	1	2	4	3	4	2	1	2	1	1	1	1	1	4	2	1
224	1	5	5	3	5	5	5	5	2	2	4	1	3	4	2	2	2	4	2	4	2	5	5	1	2	1	4	1	1	4	4	1	4	4	4	4	1	1	2	1	2	3	1	1	1	3	1	2	1
225	1	2	4	1	2	2	3	3	1	3	2	3	5	3	2	1	4	3	2	4	4	5	4	2	2	3	3	3	1	1	2	1	1	1	1	2	1	2	1	2	3	2	1	1	2	2	1	2	3
226	4	1	1	1	1	2	3	1	3	1	3	4	4	3	1	2	3	5	2	5	3	1	5	3	2	1	5	3	3	1	1	1	1	2	2	1	3	1	3	4	4	2	1	2	3	5	2	4	3
227	2	5	1	2	1	1	2	1	2	2	2	3	1	4	2	1	5	2	2	4	3	3	2	1	5	5	1	2	1	4	1	1	1	1	1	1	1	1	1	1	1	2	1	1	4	1	1	3	1
228	2	3	2	1	3	2	1	5	2	1	4	4	1	3	3	2	4	3	3	4	5	3	1	2	3	3	5	1	1	1	1	1	1	1	1	3	1	1	3	2	1	1	2	1	2	1	1	2	3
229	1	1	2	3	2	2	3	2	3	2	5	2	2	5	1	3	4	5	1	2	1	5	2	1	4	3	3	5	1	1	1	1	1	1	2	1	2	1	4	1	1	4	1	2	3	4	1	1	1
230	1	3	4	2	2	2	3	2	1	2	5	5	2	2	5	2	4	5	3	5	1	4	3	2	1	1	4	3	1	1	3	1	1	1	2	1	1	1	3	4	1	1	4	1	2	4	1	4	1
231	1	3	3	2	1	1	5	1	2	1	4	4	2	5	3	1	5	5	1	3	1	3	2	3	5	2	4	2	1	2	1	1	1	1	4	1	1	1	2	3	1	4	1	1	4	3	1	2	1
232	1	2	2	4	2	1	4	1	2	1	2	2	1	2	3	1	3	1	2	2	4	4	3	2	4	2	1	4	1	1	1	3	1	1	2	1	1	1	1	1	1	1	2	1	1	1	1	1	2
233	2	2	1	2	2	3	1	1	4	2	4	5	2	5	3	2	4	4	2	4	2	1	4	2	2	4	1	4	1	1	1	1	1	1	1	1	3	1	2	4	1	4	1	1	3	3	1	3	1
234	1	2	2	5	1	1	1	1	1	5	3	2	1	3	3	2	5	4	4	3	2	4	3	5	4	3	3	1	1	1	1	3	1	1	1	1	1	4	1	1	1	1	2	1	3	2	3	1	1
235	2	4	2	2	2	3	1	4	1	1	1	2	5	2	2	1	2	1	5	4	1	5	4	3	1	1	3	3	1	3	1	1	1	2	1	3	1	1	1	1	3	1	1	1	1	1	3	3	1
236	2	3	2	1	2	1	1	3	4	2	1	2	4	4	5	4	3	1	5	3	2	1	4	1	2	5	5	5	1	2	1	1	1	1	1	1	2	1	1	1	3	3	3	3	2	1	4	1	1
237	2	2	3	3	2	3	3	3	4	2	5	2	1	3	3	5	1	4	2	4	1	5	1	5	4	4	1	1	1	1	2	2	1	1	2	1	3	1	3	1	1	1	1	4	1	3	1	3	1
238	5	3	1	1	1	2	1	2	1	3	5	5	1	5	1	1	4	4	4	2	4	1	3	4	4	3	1	2	5	3	1	2	2	2	2	2	2	4	5	5	2	5	1	1	4	5	4	3	5
239	2	2	2	5	1	2	2	2	1	2	1	1	4	4	2	3	4	4	3	5	2	5	5	1	1	2	3	1	1	1	1	4	1	1	1	1	1	1	1	1	2	3	1	2	3	2	1	3	1
240	5	2	2	2	1	4	3	1	2	1	1	1	4	5	3	4	4	5	4	1	1	2	4	2	3	1	3	5	5	3	2	3	1	4	3	2	3	2	2	1	4	5	3	4	4	5	5	1	2
241	1	1	1	1	4	3	3	1	3	3	1	3	5	2	2	1	4	1	4	2	1	5	3	4	3	3	1	3	1	1	1	1	2	1	2	1	2	2	1	2	4	1	1	1	3	1	2	1	1
242	1	1	1	1	4	3	1	4	2	1	4	5	2	3	1	1	4	3	5	2	3	1	4	5	4	2	3	4	1	1	1	1	3	1	1	2	1	1	3	4	1	2	1	1	2	2	3	1	1
243	2	1	2	1	3	5	3	2	1	2	5	3	2	2	5	1	2	5	1	1	3	5	1	3	4	5	4	1	1	1	1	1	1	4	1	1	1	1	3	2	1	1	4	1	1	3	1	1	2
244	4	2	3	1	1	1	4	2	2	2	3	4	1	3	2	1	4	5	2	2	2	2	1	4	3	1	4	3	4	2	2	1	1	1	4	2	2	1	3	4	1	2	2	1	4	4	2	1	1
245	5	1	2	3	5	2	2	1	2	2	3	1	1	2	3	4	5	1	3	3	2	5	1	4	2	1	1	3	5	1	1	2	4	1	1	1	2	2	3	1	1	2	2	3	4	1	2	3	2
246	2	1	3	4	1	1	2	1	4	4	1	2	4	3	5	2	2	5	5	4	1	1	3	1	3	3	2	2	1	1	1	3	1	1	1	1	3	3	1	1	3	2	4	1	1	3	4	3	1
247	4	3	2	3	2	4	2	3	1	1	2	3	5	1	4	3	3	1	5	4	5	4	1	3	4	3	2	2	3	3	2	2	2	4	2	3	1	1	2	3	5	1	3	3	3	1	4	4	4
248	4	2	1	2	2	1	1	5	5	1	3	5	3	1	5	2	1	4	3	1	1	5	5	5	4	5	1	5	3	2	1	2	2	1	1	5	5	1	2	5	3	1	4	2	1	3	3	1	1
249	3	2	1	5	2	2	1	3	2	3	5	3	4	3	2	3	3	4	4	1	2	1	4	3	4	5	3	1	2	2	1	4	2	2	1	2	2	3	4	2	3	2	1	3	3	4	4	1	1
250	1	4	1	3	1	4	2	1	3	3	2	1	4	2	1	5	3	4	4	4	3	1	2	1	2	4	1	4	1	3	1	2	1	3	1	1	1	1	1	1	2	1	1	3	1	2	3	3	1
251	2	1	1	4	1	2	2	3	1	5	5	4	3	5	4	1	3	3	2	1	3	4	5	1	1	3	3	3	1	1	1	2	1	1	1	1	1	4	3	3	2	4	2	1	1	2	1	1	1
252	5	2	2	1	3	1	1	3	2	3	4	4	4	5	2	2	5	1	4	4	1	3	3	2	5	2	3	1	4	2	2	1	2	1	1	3	1	2	4	4	4	5	2	2	5	1	4	4	1
253	3	2	1	3	2	1	4	2	2	1	2	3	2	5	3	1	3	5	5	2	2	4	3	4	5	2	2	2	2	1	1	2	1	1	3	1	1	1	1	2	1	3	1	1	1	4	3	1	1
254	2	4	1	1	4	2	1	4	1	3	5	3	1	2	5	3	4	2	3	4	1	4	3	3	1	4	4	1	1	3	1	1	2	1	1	3	1	1	3	1	1	1	3	2	3	1	2	2	1
255	2	1	1	5	3	1	2	2	4	1	5	3	5	2	5	2	2	2	2	2	4	5	4	4	1	1	1	3	1	1	1	4	1	1	1	1	2	1	4	2	4	1	3	1	1	1	1	1	3
256	1	4	1	2	4	1	4	3	1	2	4	5	4	5	2	3	5	3	4	2	5	4	1	4	3	2	2	4	1	3	1	1	3	1	2	1	1	1	3	3	2	3	1	1	4	2	2	1	3
257	2	2	2	4	1	5	2	2	1	2	2	4	3	1	1	1	4	4	5	4	1	5	3	2	2	5	3	2	1	1	1	2	1	4	1	1	1	1	1	2	2	1	1	1	2	3	3	2	1
258	2	5	2	2	2	2	1	4	1	3	3	4	4	4	2	1	3	1	1	1	4	4	3	3	3	1	4	2	1	4	1	1	1	1	1	2	1	1	1	2	2	3	1	1	2	1	1	1	2
259	2	2	1	2	3	2	4	2	4	4	3	2	2	5	5	1	4	3	5	2	1	3	2	2	4	4	5	5	1	1	1	1	2	1	3	1	2	2	2	1	1	3	4	1	3	2	3	1	1
260	4	2	2	1	2	1	5	1	4	1	5	4	3	3	1	1	5	5	2	5	2	4	1	4	5	4	4	4	3	1	2	1	1	1	4	1	4	1	5	3	2	3	1	1	4	4	1	4	1
261	3	3	2	2	3	4	1	1	3	2	4	3	1	5	2	5	3	1	4	5	4	1	5	4	4	5	1	4	1	1	1	1	2	2	1	1	2	1	2	1	1	3	1	3	2	1	2	4	2
262	2	4	1	2	3	1	2	3	1	1	2	5	1	1	3	4	2	2	5	5	2	5	3	2	5	2	4	1	1	2	1	1	2	1	1	2	1	1	1	4	1	1	1	2	1	1	4	3	1
263	2	1	5	2	5	3	1	2	1	1	3	5	1	4	3	4	3	4	4	1	1	3	5	1	1	2	1	5	1	1	3	1	3	1	1	1	1	1	1	3	1	2	1	2	1	2	3	1	1
264	3	1	4	2	2	1	1	3	2	4	1	1	1	4	2	4	4	3	1	2	3	3	5	1	2	2	2	1	2	1	2	1	1	1	1	1	1	3	1	1	1	3	1	3	3	2	1	1	1
265	3	1	1	5	1	2	5	1	3	2	3	3	5	4	5	2	2	5	4	5	2	4	2	4	4	5	5	5	2	1	1	3	1	1	4	1	1	1	1	2	3	2	3	1	1	4	2	4	1
266	4	4	2	2	3	1	1	5	1	2	1	5	4	1	1	2	3	4	3	5	5	3	2	2	2	4	5	5	4	3	1	2	3	1	1	4	1	2	1	4	3	1	1	1	2	4	2	5	4
267	3	3	4	3	4	3	1	1	2	3	3	4	4	3	2	3	4	3	4	3	5	4	2	5	3	4	5	2	1	2	2	1	2	1	1	1	1	2	1	2	2	1	1	2	3	2	2	1	4
268	3	1	5	2	1	2	3	4	1	2	1	3	3	2	5	1	1	3	1	2	4	3	4	1	5	2	1	2	3	1	5	1	1	1	2	4	1	1	1	2	2	2	5	1	1	3	1	1	4
269	1	1	1	4	2	3	5	3	2	1	4	2	2	5	3	3	5	4	1	1	4	5	2	3	2	3	2	5	1	1	1	3	1	1	3	2	1	1	2	1	1	4	2	2	4	2	1	1	3
270	3	2	2	3	1	1	5	4	2	2	2	4	5	4	1	1	2	3	2	3	4	1	3	4	1	3	2	2	1	1	1	2	1	1	4	2	1	1	1	3	4	3	1	1	1	1	1	1	2
271	5	1	2	1	1	2	1	4	4	2	2	3	3	1	1	2	1	5	4	1	1	3	5	1	4	1	2	5	4	1	1	1	1	2	1	3	4	1	1	2	3	1	1	1	1	5	4	1	1
272	2	1	2	3	1	3	1	2	5	5	4	4	3	1	4	2	5	1	5	1	4	4	3	1	2	4	3	4	1	1	1	1	1	2	1	1	3	3	3	2	1	1	3	1	3	1	3	1	3
273	1	1	2	4	1	1	5	4	1	4	2	3	1	5	2	4	2	1	4	3	2	1	5	4	2	2	3	3	1	1	1	2	1	1	4	2	1	3	1	2	1	4	1	2	1	1	3	1	1
274	1	5	3	1	3	3	1	4	1	2	3	5	3	5	2	2	2	1	3	5	2	2	5	3	3	5	4	3	1	3	1	1	1	2	1	3	1	1	1	4	1	4	1	1	1	1	1	4	1
275	3	2	1	1	1	4	5	2	2	5	4	4	5	5	3	4	1	2	4	5	1	3	3	1	1	5	5	2	1	1	1	1	1	3	4	1	1	4	3	3	3	3	1	2	1	1	3	3	1
276	3	2	2	2	2	2	4	1	5	2	5	5	4	2	5	2	3	3	3	5	3	4	4	5	2	1	2	2	3	2	2	1	1	1	3	1	5	2	5	4	3	1	5	2	2	3	2	5	2
277	1	2	5	1	2	1	1	3	4	3	1	5	2	4	2	5	4	3	1	5	1	1	2	5	1	3	4	5	1	1	4	1	1	1	1	2	2	2	1	4	1	3	1	4	2	1	1	3	1
278	1	3	1	2	4	2	4	2	4	1	3	3	5	4	5	5	4	3	4	1	5	5	4	5	3	5	4	3	1	2	1	1	3	1	3	1	2	1	1	1	3	3	3	4	2	1	3	1	4
279	3	5	4	2	1	3	2	1	1	1	2	3	3	1	2	1	5	3	4	1	5	3	2	3	2	2	1	1	2	4	4	2	1	3	1	1	1	1	1	3	3	1	2	1	5	3	4	1	5
280	1	1	5	1	5	4	2	2	2	2	2	2	2	4	1	3	5	3	3	1	1	1	2	4	2	4	4	3	1	1	4	1	3	3	1	1	1	1	1	1	1	3	1	2	3	1	1	1	1
281	3	5	1	3	2	2	1	1	1	4	5	3	2	2	5	1	1	2	5	2	1	3	1	3	4	5	4	1	2	5	1	3	2	1	1	1	1	3	4	2	2	1	4	1	1	2	5	1	1
282	5	5	1	3	2	1	2	2	3	2	2	3	2	2	2	1	1	1	3	5	2	2	3	2	1	5	4	2	5	4	1	3	2	1	2	2	3	1	1	3	1	1	1	1	1	1	2	4	1
283	2	5	1	4	4	1	1	4	2	1	5	5	2	3	2	4	3	4	5	1	4	5	2	4	5	1	4	5	1	3	1	2	2	1	1	2	1	1	4	4	1	1	1	3	1	2	3	1	2
284	1	2	3	2	4	4	5	2	1	2	3	4	4	2	2	2	3	3	1	2	1	5	3	4	5	4	5	1	1	1	1	1	3	3	4	1	1	1	2	2	3	1	1	1	1	2	1	1	1
285	2	5	2	4	5	1	1	2	1	1	1	4	1	3	5	1	1	1	3	1	1	5	3	3	1	3	2	3	1	4	1	2	4	1	1	1	1	1	1	3	1	2	3	1	1	1	1	1	1
286	3	4	3	1	1	5	3	1	2	2	4	5	1	4	2	4	4	1	1	1	5	4	4	5	2	3	2	5	1	3	1	1	1	3	2	1	1	1	2	4	1	2	1	2	3	1	1	1	3
287	4	3	1	3	1	5	2	2	2	3	5	1	4	1	4	1	5	4	3	1	1	4	3	3	5	3	3	3	3	2	1	2	1	5	2	2	2	2	5	1	3	1	4	1	5	3	2	1	1
288	4	2	1	2	2	4	3	1	4	2	3	1	5	1	1	2	2	5	5	5	4	4	2	2	5	4	3	4	4	2	1	1	1	4	3	1	4	1	3	1	5	1	1	2	2	4	5	5	3
289	1	1	1	4	1	3	2	4	3	3	5	5	3	5	2	2	5	1	3	2	5	5	2	2	1	5	5	4	1	1	1	2	1	1	1	2	2	1	4	3	1	3	1	1	3	1	2	1	3
290	2	2	3	1	2	4	4	2	2	3	5	3	5	4	5	3	2	5	3	4	5	4	4	1	5	3	5	5	1	1	2	1	1	2	2	1	1	2	3	2	3	3	3	1	1	3	1	2	3
291	5	2	2	2	1	3	4	1	3	2	3	1	2	1	4	2	3	1	5	3	3	2	3	1	5	4	5	1	4	1	1	2	1	2	3	1	3	1	2	1	1	1	3	1	2	1	5	2	2
292	2	3	1	4	3	2	2	3	2	1	5	2	4	2	4	2	2	4	1	5	5	1	2	5	1	1	5	4	1	1	1	2	1	1	1	1	1	1	3	1	3	1	3	1	1	3	1	3	3
293	2	2	1	3	2	2	4	4	4	2	5	3	2	1	5	5	3	5	3	5	3	4	4	5	5	3	3	2	1	1	1	1	1	1	3	3	3	1	4	1	1	1	3	4	2	3	1	4	2
294	1	1	4	2	1	4	1	4	1	2	5	1	5	1	2	5	4	1	1	4	2	3	1	4	3	1	5	4	1	1	3	1	1	2	1	2	1	1	4	1	3	1	1	3	3	1	1	2	1
295	2	1	4	2	3	3	1	5	1	1	4	4	5	5	5	5	5	1	1	3	3	2	1	5	2	4	1	3	1	1	3	1	2	2	1	3	1	1	2	2	4	4	4	3	4	1	1	2	2
296	2	2	3	4	3	5	3	2	1	3	3	2	1	1	5	3	1	1	4	4	1	5	1	2	3	5	2	5	1	1	2	3	2	4	2	1	1	2	2	1	1	1	3	1	1	1	3	3	1
297	2	4	2	5	1	1	5	1	1	1	4	4	3	2	5	5	5	3	4	3	5	2	1	4	4	3	4	5	1	2	1	4	1	1	4	1	1	1	3	2	2	1	3	4	3	1	2	1	4
298	2	4	2	3	2	2	5	3	1	2	1	3	2	5	4	5	5	4	4	4	2	1	1	4	5	3	4	5	1	2	1	1	1	1	3	2	1	1	1	1	1	4	3	4	4	3	3	3	1
299	2	3	4	1	5	2	4	3	1	2	1	5	3	1	4	3	4	1	3	4	5	5	1	3	2	3	5	4	1	2	2	1	3	1	3	2	1	1	1	3	2	1	3	1	3	1	1	3	4
300	1	2	2	1	5	4	3	1	1	3	3	2	3	4	4	4	4	4	2	1	3	1	3	2	2	5	5	2	1	1	1	1	4	3	1	1	1	2	1	1	1	2	2	3	3	3	1	1	1
301	1	3	3	2	2	2	5	5	1	2	4	2	5	2	5	2	4	1	4	5	3	4	2	1	2	2	4	1	1	1	2	1	1	1	3	4	1	1	2	1	3	1	4	1	3	1	3	4	1
302	1	1	3	2	2	4	3	1	1	5	5	4	1	4	3	2	1	3	1	5	4	5	2	5	1	5	1	2	1	1	2	1	1	2	2	1	1	3	4	3	1	3	1	1	1	2	1	4	2
303	1	1	2	2	3	4	2	1	4	4	1	2	1	4	5	5	3	1	1	3	3	3	4	1	4	3	1	4	1	1	1	1	2	2	1	1	2	3	1	1	1	3	4	4	1	1	1	1	1
304	1	5	4	2	5	1	2	2	1	2	4	4	5	5	2	1	4	3	5	4	2	4	4	2	5	5	3	3	1	3	3	1	4	1	1	1	1	1	2	3	4	3	1	1	2	1	4	3	1
305	4	3	2	1	3	2	1	5	3	3	2	4	5	4	3	4	1	5	4	1	2	4	5	1	4	2	4	1	3	2	2	1	3	1	1	4	3	2	1	4	5	4	3	4	1	4	3	1	1
306	4	3	2	1	3	1	1	5	2	3	2	4	2	1	4	2	2	1	4	1	2	3	3	5	3	4	5	4	4	2	1	1	3	1	1	5	1	2	1	4	1	1	4	1	2	1	4	1	1
307	2	5	2	2	2	3	1	3	1	5	4	5	3	3	1	3	2	3	1	1	2	1	4	5	3	4	3	4	1	3	1	1	1	1	1	2	1	4	2	4	2	2	1	2	1	1	1	1	1
308	5	5	2	2	1	3	2	2	3	3	5	2	4	4	1	2	4	2	2	4	2	3	1	5	4	5	1	3	5	4	2	2	1	2	2	1	3	2	4	1	3	4	1	2	4	2	1	3	1
309	1	4	2	3	1	2	1	2	5	3	5	2	4	5	4	2	3	4	2	4	5	2	5	1	2	4	1	5	1	2	1	2	1	1	1	1	3	1	4	1	2	3	2	1	1	2	1	2	4
310	1	1	5	1	1	3	3	4	3	4	4	1	3	1	3	1	1	1	5	1	2	2	2	4	1	2	4	2	1	1	4	1	1	2	1	3	1	3	3	1	2	1	1	1	1	1	3	1	1
311	1	1	4	1	3	2	4	3	3	3	5	5	2	3	5	5	5	2	2	3	4	3	5	5	1	3	5	5	1	1	2	1	2	1	2	1	1	2	3	3	1	1	4	3	3	1	1	2	2
312	2	5	5	2	4	1	1	1	2	2	3	1	4	4	1	1	1	2	2	2	5	4	4	3	2	5	5	4	1	3	4	1	3	1	1	1	1	1	1	1	2	2	1	1	1	1	1	1	4
313	1	4	2	3	4	2	1	2	3	4	4	4	3	1	4	1	2	1	1	4	5	5	3	3	5	2	4	4	1	3	1	2	3	1	1	1	1	3	2	2	2	1	2	1	1	1	1	2	3
314	2	3	2	2	3	2	3	1	3	3	4	3	3	1	4	5	1	1	5	3	2	4	2	5	1	1	4	1	1	1	1	1	1	1	2	1	1	1	2	2	1	1	3	3	1	1	3	2	1
315	1	3	2	3	3	4	1	1	5	3	3	2	1	2	4	5	2	1	4	3	4	2	1	2	3	3	1	5	1	2	1	2	1	2	1	1	4	2	1	1	1	1	2	4	1	1	3	1	3
316	2	5	2	2	2	1	4	2	2	5	5	3	3	5	4	3	4	5	3	2	5	3	4	4	3	4	3	3	1	3	1	1	1	1	2	1	1	4	4	2	2	4	2	2	3	4	1	1	3
317	3	3	1	4	4	1	3	3	2	2	5	2	4	1	3	5	2	5	1	1	5	5	5	3	4	2	2	2	3	3	1	3	3	1	2	3	1	2	4	2	3	1	3	5	2	4	1	1	5
318	4	3	1	3	2	4	3	4	1	1	5	5	3	5	4	5	4	5	5	5	2	2	5	4	3	1	2	5	3	3	1	2	2	4	3	3	1	1	5	4	3	5	3	5	3	4	4	4	1
319	1	2	3	4	1	4	3	3	3	3	4	1	3	5	1	5	4	3	1	3	3	1	3	3	2	2	1	1	1	1	1	3	1	2	1	1	2	2	2	1	2	3	1	3	3	1	1	1	2
320	5	1	1	3	4	1	3	2	3	3	3	1	1	2	5	5	5	2	5	5	3	1	1	3	3	3	1	5	5	1	1	2	4	1	3	2	3	3	3	1	1	2	5	5	4	1	5	5	2
321	3	1	1	3	1	3	2	3	2	5	5	1	3	1	3	1	5	5	1	3	4	3	1	3	2	3	5	5	2	1	1	2	1	3	1	3	2	5	5	1	3	1	3	1	4	4	1	3	3
322	2	2	1	5	2	2	3	5	1	2	5	5	1	5	5	5	2	1	5	5	2	1	3	2	1	5	1	1	1	1	1	4	1	1	1	4	1	1	4	4	1	4	3	3	1	1	4	3	1
323	1	4	4	2	2	2	3	2	4	3	5	1	2	5	4	1	5	1	2	4	1	5	2	2	5	5	1	3	1	2	2	1	1	1	2	1	3	2	4	1	1	4	3	1	3	1	1	3	1
324	2	5	1	3	2	2	1	1	4	4	1	1	3	4	2	4	4	1	1	4	5	5	4	5	4	1	1	1	1	4	1	1	1	1	1	1	3	2	1	1	2	2	1	2	2	1	1	3	4
325	2	2	4	1	2	5	1	1	3	2	3	2	4	3	3	5	3	2	5	3	3	4	3	1	5	1	5	4	1	1	2	1	1	4	1	1	1	1	2	1	3	1	1	4	2	1	3	2	2
326	2	2	2	3	1	2	5	4	4	2	3	4	4	4	4	2	1	1	3	5	1	5	1	1	3	4	3	1	1	1	1	2	1	1	4	2	2	1	2	3	2	3	2	1	1	1	1	4	1
327	3	4	3	2	4	4	2	4	1	3	3	2	1	4	3	3	3	3	5	2	4	4	2	1	2	3	3	2	1	2	1	1	3	2	1	2	1	2	1	1	1	3	2	2	2	2	3	1	2
328	1	3	1	3	5	3	5	1	3	2	2	4	2	5	2	2	2	3	4	1	4	5	3	3	2	2	5	3	1	1	1	1	3	2	3	1	1	1	1	2	1	3	1	1	1	1	3	1	2
329	1	1	1	2	4	5	1	5	5	2	4	2	1	2	2	2	1	1	2	2	5	4	5	4	4	2	5	4	1	1	1	1	3	4	1	3	3	1	3	1	1	1	1	1	1	1	1	1	4
330	1	2	5	1	4	2	4	4	2	5	3	3	2	3	1	5	4	4	2	4	1	1	2	4	3	3	5	2	1	1	3	1	3	1	3	3	1	4	2	1	1	2	1	3	3	2	1	2	1
331	4	1	1	2	3	1	3	3	5	3	5	2	2	2	5	5	2	5	4	4	5	5	1	1	3	3	3	2	3	1	1	2	3	1	3	3	5	3	5	1	2	2	4	4	1	5	3	3	4
332	4	2	2	4	2	3	2	3	4	1	4	3	5	4	5	5	3	3	1	2	4	3	4	5	2	1	4	2	4	2	1	3	2	3	2	3	3	1	4	3	5	3	5	4	2	3	1	1	3
333	1	3	2	3	1	2	4	4	3	2	2	5	1	4	3	2	4	3	4	3	4	5	1	4	1	4	2	5	1	2	1	2	1	1	3	3	1	1	1	4	1	2	2	1	3	2	3	2	2
334	3	4	2	1	3	4	1	5	2	1	4	3	1	3	5	4	4	2	4	1	1	1	5	4	4	1	2	2	2	4	1	1	2	3	1	4	2	1	4	3	1	2	4	4	4	2	4	1	1
335	1	2	2	1	2	4	2	5	4	3	2	2	5	5	1	1	1	5	1	1	3	1	2	5	4	3	5	5	1	1	1	1	1	2	1	4	3	1	1	1	4	4	1	1	1	4	1	1	2
336	2	5	4	2	1	1	3	2	3	2	2	4	3	4	2	1	2	4	3	3	4	3	5	1	1	1	3	3	1	3	2	1	1	1	1	1	1	1	1	3	2	3	1	1	1	2	2	1	2
337	1	4	2	5	2	2	1	4	4	2	2	3	1	5	5	4	1	4	5	2	1	1	3	2	2	4	1	4	1	2	1	3	1	1	1	2	2	1	1	2	1	3	3	2	1	3	4	1	1
338	2	4	3	4	1	4	1	4	1	2	5	3	4	5	3	3	1	2	2	5	2	4	2	5	2	4	1	5	1	2	1	3	1	2	1	2	1	1	4	2	3	4	2	1	1	1	1	4	1
339	1	2	5	1	3	4	2	1	5	1	5	3	4	3	2	1	5	5	1	1	2	3	5	2	3	2	5	1	1	1	4	1	1	3	1	1	3	1	4	2	2	2	1	1	3	3	1	1	1
340	1	2	3	3	4	2	1	1	4	4	1	1	2	4	2	1	5	5	1	4	5	4	5	4	5	4	2	4	1	1	2	1	2	1	1	1	2	3	1	1	1	3	1	1	4	4	1	2	3
341	1	4	5	2	3	2	1	2	2	4	4	5	1	4	4	5	3	5	2	2	4	4	5	5	1	2	5	3	1	3	3	1	2	1	1	1	1	2	2	4	1	2	2	3	1	4	1	1	3
342	4	1	4	2	4	3	5	2	3	1	2	5	5	1	1	2	4	1	4	3	5	4	5	4	3	1	3	1	3	1	3	1	4	3	5	1	3	1	2	4	4	1	1	2	3	1	4	3	4
343	4	3	2	5	1	3	2	2	2	5	5	5	4	2	3	5	5	2	5	4	4	5	2	2	2	1	5	2	3	2	2	5	1	2	2	2	1	4	4	5	3	2	2	5	4	2	5	3	4
344	1	1	5	3	4	4	3	1	1	2	5	5	5	2	5	3	2	3	2	5	3	3	3	2	4	5	3	4	1	1	4	1	3	3	2	1	1	1	4	4	4	1	4	2	1	1	1	3	2
345	2	5	4	1	1	3	5	3	1	2	4	5	2	4	5	5	1	2	5	5	4	1	3	1	3	2	2	5	1	4	3	1	1	1	3	1	1	1	2	4	1	2	4	4	1	1	3	3	2
346	4	2	1	4	3	2	1	4	1	4	1	2	2	1	1	5	1	1	2	1	3	1	5	4	2	3	4	3	4	1	1	3	2	1	1	3	1	3	1	2	1	1	1	4	1	1	1	1	3
347	3	5	1	1	3	2	5	1	1	2	3	4	3	1	1	5	3	4	5	4	5	3	1	4	3	4	3	5	2	5	1	1	2	1	4	1	1	1	2	4	2	1	1	4	3	4	5	3	4
348	2	3	1	3	1	5	3	4	1	3	4	2	5	5	2	3	2	4	1	3	1	2	5	1	1	5	1	1	1	2	1	2	1	4	2	2	1	1	3	1	3	3	1	1	1	2	1	2	1
349	1	4	1	1	2	4	4	2	3	1	5	1	1	3	1	2	2	4	5	1	1	3	2	5	4	2	4	3	1	3	1	1	1	2	2	1	1	1	3	1	1	2	1	1	1	3	3	1	1
350	3	1	1	3	4	1	1	5	2	1	4	4	5	4	5	1	1	1	1	2	2	1	4	5	3	5	3	3	3	1	1	2	3	1	1	4	2	1	4	3	4	3	5	1	1	1	1	2	2
351	4	5	5	3	2	1	3	3	2	1	1	5	1	3	5	1	2	3	4	2	2	1	5	5	3	1	5	4	3	5	5	3	1	1	2	2	2	1	1	5	1	2	4	1	2	3	4	2	2
352	3	2	2	4	1	4	2	2	5	5	5	4	1	5	3	5	4	1	5	1	3	2	1	5	4	4	4	4	2	1	1	2	1	2	1	1	4	4	3	3	1	3	1	3	3	1	4	1	2
353	1	2	3	4	4	1	5	5	1	2	1	2	3	3	1	3	5	2	4	4	3	2	5	4	5	5	4	4	1	1	1	3	3	1	4	4	1	1	1	1	1	1	1	2	4	1	3	3	2
354	4	4	3	2	2	1	5	1	3	3	2	3	5	4	3	1	5	3	3	5	3	4	2	5	1	3	2	1	3	4	3	1	2	1	4	1	3	2	2	2	5	3	3	1	5	3	3	5	3
355	3	4	3	2	1	2	5	3	3	1	3	4	4	2	1	5	2	1	1	2	2	3	5	4	3	1	5	5	1	2	2	1	1	1	3	1	2	1	1	2	3	1	1	4	1	1	1	1	1
356	1	2	3	2	4	4	3	3	1	2	1	3	3	5	1	3	4	5	2	5	2	4	2	1	2	2	5	4	1	1	1	1	2	2	1	1	1	1	1	1	1	3	1	1	2	3	1	4	1
357	1	3	4	4	2	3	1	2	4	2	2	5	2	2	3	2	1	4	3	2	1	4	3	1	2	5	5	3	1	1	2	3	1	2	1	1	3	1	1	4	1	1	2	1	1	3	2	1	1
358	3	2	2	4	3	5	2	1	5	2	5	1	5	5	1	1	1	4	1	5	1	2	1	1	3	5	5	2	2	1	1	2	2	3	1	1	4	1	3	1	4	4	1	1	1	2	1	3	1
359	3	3	3	1	1	3	5	2	4	2	2	4	3	2	4	5	5	5	3	2	2	1	5	3	4	3	2	5	2	1	2	1	1	2	3	1	2	1	1	3	1	1	3	4	3	4	1	1	1
360	3	1	2	2	5	3	3	1	2	2	5	5	3	2	1	4	1	5	1	2	3	4	3	4	4	2	2	5	2	1	1	1	4	2	2	1	1	1	4	3	2	1	1	2	1	4	1	1	2
361	4	1	2	4	3	5	4	1	2	1	5	5	1	4	4	2	2	3	3	2	3	1	4	3	3	1	5	2	3	1	2	3	3	5	4	1	1	1	4	4	1	3	4	2	1	2	3	1	2
362	2	1	1	4	5	5	1	1	1	4	4	4	5	2	5	4	3	2	1	5	2	3	2	5	4	1	4	4	1	1	1	3	4	4	1	1	1	2	2	2	4	1	4	3	2	1	1	4	1
363	2	3	3	3	4	2	3	4	4	1	4	5	4	5	5	1	1	4	1	1	3	4	4	4	1	1	5	2	1	2	1	1	3	1	2	2	3	1	2	3	3	3	3	1	1	2	1	1	1
364	2	3	1	3	2	2	4	1	5	4	3	3	2	2	2	5	5	4	5	2	4	4	1	5	3	3	1	2	1	1	1	2	1	1	3	1	4	2	1	2	1	1	1	3	3	3	4	1	3
365	2	3	4	5	1	2	1	1	1	4	4	4	3	4	3	2	2	2	2	2	4	5	4	5	4	2	1	5	1	1	3	4	1	1	1	1	1	2	2	2	2	2	1	1	1	1	1	1	3
366	2	4	1	4	2	3	1	1	3	4	5	4	2	5	4	3	2	2	2	5	1	5	4	1	4	1	5	2	1	3	1	3	1	2	1	1	1	2	3	2	1	3	2	2	1	1	1	3	1
367	1	2	2	1	3	3	3	4	2	5	1	2	3	1	5	2	2	4	2	2	5	5	1	3	5	1	2	1	1	1	1	1	2	1	2	3	1	3	1	1	2	1	4	1	1	3	1	1	4
368	3	4	4	2	1	3	4	1	3	2	5	4	4	3	5	1	2	1	3	4	4	1	2	3	2	3	2	1	1	3	2	1	1	2	3	1	2	1	4	3	3	1	4	1	1	1	2	2	2
369	1	3	3	1	3	4	1	4	4	3	3	1	2	1	4	3	4	5	5	4	2	2	1	1	1	3	2	4	1	2	1	1	2	2	1	2	3	2	1	1	1	1	3	1	2	4	4	3	1
370	2	4	1	1	4	3	2	1	2	4	3	2	3	1	2	5	1	3	4	5	2	1	2	2	5	5	5	5	1	2	1	1	3	2	1	1	1	2	1	1	2	1	1	3	1	2	3	3	1
371	1	4	1	4	3	4	1	2	4	1	2	3	3	5	3	5	3	3	3	5	5	4	1	1	1	3	1	5	1	2	1	3	1	3	1	1	2	1	1	1	2	4	2	3	1	2	2	3	4
372	2	4	2	4	5	2	2	2	1	3	2	2	1	1	5	4	2	4	1	1	5	3	1	2	5	3	5	1	1	3	1	2	3	1	1	1	1	1	1	1	1	1	4	3	1	3	1	1	3
373	2	2	4	4	1	2	1	1	5	3	2	4	4	3	2	4	4	5	1	4	2	3	5	2	5	1	4	2	1	1	2	2	1	1	1	1	3	2	1	2	3	2	1	2	2	3	1	2	1
374	4	4	3	5	1	3	1	3	1	3	4	2	4	1	5	4	2	1	4	3	5	1	4	1	3	2	4	1	4	3	3	4	1	3	1	2	1	2	3	2	4	1	4	3	1	1	3	3	5
375	4	5	1	1	1	1	2	5	3	4	1	5	1	1	1	1	1	4	5	1	1	1	1	2	2	3	1	3	4	5	1	1	1	1	2	4	2	4	1	4	1	1	1	1	1	4	5	1	1
376	1	3	1	2	4	3	4	1	3	5	2	2	3	2	5	4	5	2	4	5	1	1	4	4	4	1	5	4	1	2	1	1	3	2	2	1	2	4	1	1	2	1	4	3	3	1	3	4	1
377	1	4	5	4	1	4	3	4	2	2	3	1	2	5	2	2	1	4	2	3	4	5	1	5	4	4	4	5	1	2	3	2	1	2	2	2	1	1	2	1	1	3	1	1	1	2	1	1	2
378	3	5	2	4	3	2	3	2	1	3	4	4	5	2	3	5	3	2	4	1	4	5	1	5	2	1	5	2	1	4	1	2	1	1	2	1	1	1	3	2	4	1	1	3	2	1	2	1	2
379	2	1	1	1	5	4	4	2	5	3	4	5	5	4	5	5	4	1	2	3	2	1	1	5	2	1	2	1	1	1	1	1	3	2	3	1	3	2	2	4	4	2	4	4	2	1	1	2	1
380	3	3	4	1	2	2	1	4	2	4	4	3	1	4	5	1	2	3	2	2	1	2	4	2	3	3	5	3	3	3	3	1	2	2	1	3	2	4	3	2	1	4	5	1	2	2	1	1	1
381	2	3	1	3	4	1	5	4	2	2	2	4	4	4	1	1	2	3	2	5	1	4	1	4	5	5	1	4	1	2	1	1	2	1	3	2	1	1	1	3	3	3	1	1	1	1	1	3	1
382	3	5	3	2	2	1	4	2	2	3	3	2	1	3	2	4	3	2	5	3	5	3	3	5	1	2	1	1	2	5	3	2	1	1	4	2	1	2	2	2	1	2	2	4	3	1	4	2	5
383	3	1	4	2	3	1	5	1	4	3	1	3	3	5	2	4	1	2	5	2	3	3	4	1	1	5	4	1	2	1	2	1	2	1	3	1	3	1	1	2	2	4	1	3	1	1	4	1	1
384	1	2	4	1	2	3	4	4	1	4	2	5	3	1	5	5	1	2	3	1	5	5	1	5	1	1	3	1	1	1	2	1	1	2	2	3	1	3	1	4	1	1	3	3	1	1	2	1	3
385	1	1	5	2	4	1	4	4	1	1	4	2	4	2	3	2	5	1	3	4	2	3	5	2	4	4	2	5	1	1	4	1	2	1	3	3	1	1	2	1	3	1	2	1	4	1	2	3	1
386	1	4	3	1	1	4	1	5	1	5	1	2	1	5	1	1	1	5	1	4	4	5	2	4	3	4	3	5	1	3	1	1	1	2	1	4	1	4	1	1	1	3	1	1	1	4	1	3	3
387	4	4	1	2	2	3	5	3	1	1	1	5	4	5	3	4	4	3	4	2	3	3	2	5	5	5	4	2	4	4	1	1	1	2	5	3	1	1	1	5	3	5	2	3	3	2	3	1	2
388	4	4	1	1	3	2	4	2	2	4	1	3	5	4	4	5	2	3	2	5	5	3	5	5	3	4	2	4	4	3	1	1	2	1	3	2	1	4	1	2	5	4	3	4	1	2	2	4	4
389	4	4	1	1	4	4	1	1	2	4	4	5	2	3	3	3	1	3	5	1	1	3	1	2	2	3	5	1	4	4	1	1	3	4	1	1	1	4	4	4	1	2	3	3	1	2	5	1	1
390	3	4	5	1	4	1	2	3	1	3	1	2	2	4	2	3	2	1	2	3	1	4	4	4	1	4	2	1	2	3	4	1	4	1	2	3	1	2	1	2	1	3	2	2	1	1	2	3	1
391	4	1	1	2	3	1	5	3	3	5	4	5	5	4	4	4	4	4	5	2	2	1	2	2	5	4	4	5	3	1	1	2	2	1	5	2	3	5	3	5	5	4	3	4	3	3	5	2	1
392	5	3	3	2	1	2	4	5	3	2	5	5	1	3	5	3	2	5	5	2	3	3	5	2	4	3	4	5	5	2	3	1	1	2	4	5	3	2	5	4	1	2	4	2	2	5	5	1	3
393	2	3	2	1	3	2	3	3	4	5	3	3	4	2	3	4	1	4	5	5	2	2	5	5	3	5	2	5	1	1	1	1	2	1	2	2	3	3	1	1	2	1	2	2	1	3	4	4	1
394	2	5	2	4	2	2	4	2	3	3	2	5	4	3	5	2	5	1	3	2	4	2	4	2	5	5	5	1	1	4	1	2	1	1	2	1	2	2	1	4	3	2	3	1	3	1	1	1	3
395	5	1	1	3	1	3	5	1	3	5	5	3	3	2	5	3	5	1	4	4	3	3	5	3	5	3	5	3	4	1	1	2	1	2	5	1	3	4	5	3	2	2	4	3	5	1	4	4	3
396	3	3	2	4	1	4	5	3	1	1	5	5	2	3	3	4	2	2	2	2	3	3	2	4	1	1	4	2	1	1	1	2	1	3	3	1	1	1	4	4	1	1	1	2	1	1	1	1	1
397	4	1	1	2	2	2	3	4	1	5	3	1	4	3	1	3	1	1	4	5	4	1	3	4	5	1	4	4	4	1	1	2	1	1	3	3	1	4	2	1	4	2	1	3	1	1	3	4	3
398	5	4	1	3	1	2	2	4	3	3	3	3	4	1	4	1	5	5	1	4	2	4	2	4	3	3	5	5	5	3	1	2	1	1	1	3	2	3	2	2	4	1	4	1	4	5	1	4	2
399	2	1	3	2	5	4	1	1	5	5	4	3	2	2	2	3	4	2	1	1	1	5	5	3	2	5	1	5	1	1	2	1	3	2	1	1	3	4	3	1	1	1	1	1	3	1	1	1	1
400	1	5	1	1	3	1	5	3	1	3	4	3	4	4	3	5	5	5	2	4	3	5	5	3	4	3	2	2	1	4	1	1	1	1	3	2	1	1	3	1	3	3	2	3	4	3	1	3	2
401	2	3	5	1	1	1	3	1	5	5	3	2	3	1	3	5	3	3	2	5	4	4	5	4	1	4	1	5	1	2	4	1	1	1	1	1	4	3	1	1	2	1	2	3	2	2	1	4	2
402	2	1	4	5	3	1	4	3	2	2	3	1	2	5	3	3	2	1	5	1	4	4	2	2	2	4	1	1	1	1	3	3	1	1	3	2	1	1	1	1	1	3	1	2	1	1	4	1	3
403	5	1	5	2	1	2	1	3	4	2	5	3	1	2	1	1	1	4	4	5	2	3	3	3	1	4	2	1	5	2	5	3	1	3	1	3	5	2	5	4	1	3	1	2	2	4	5	5	2
404	3	1	2	5	2	4	2	3	3	3	1	3	2	5	3	2	1	1	5	5	2	5	5	1	2	5	2	3	2	1	2	5	2	3	1	2	2	2	1	2	2	4	2	2	1	1	5	4	2
405	1	2	3	3	4	2	3	4	2	3	1	5	2	4	2	4	2	4	3	1	3	1	3	3	2	5	4	4	1	1	1	1	2	1	2	2	1	1	1	3	1	3	1	2	1	2	1	1	2
406	3	4	2	1	4	4	1	3	2	3	4	2	5	4	3	3	3	1	4	2	3	3	1	2	4	5	1	4	3	3	2	1	3	3	1	3	2	2	4	2	5	4	3	2	3	1	4	1	3
407	1	4	2	1	3	5	1	1	5	4	2	4	3	1	4	2	3	4	1	2	1	1	3	2	5	1	2	1	1	3	1	1	1	4	1	1	3	2	1	3	1	1	3	1	2	3	1	1	1
408	1	4	2	3	1	1	4	4	1	4	4	4	4	4	5	5	5	1	3	1	5	1	3	4	2	5	5	3	1	3	1	2	1	1	2	2	1	3	3	3	3	2	3	4	3	1	1	1	3
409	3	4	5	3	2	4	2	1	2	2	4	1	2	5	3	2	1	2	3	1	4	1	4	1	3	3	1	2	2	4	4	2	1	3	2	1	2	2	4	1	2	5	2	2	1	2	3	1	3
410	5	1	4	2	2	2	4	1	4	2	5	3	4	4	1	1	4	2	3	1	2	5	1	2	2	3	3	5	5	2	5	3	2	2	4	1	5	3	5	4	5	4	1	2	5	3	4	2	2
411	4	2	3	4	4	2	1	2	1	4	1	3	5	1	5	3	5	3	5	5	2	1	5	4	2	1	2	1	4	2	2	4	3	2	1	2	1	4	1	2	5	1	4	3	5	3	4	4	1
412	4	1	4	2	3	1	3	2	3	4	3	5	2	5	3	5	1	3	5	4	3	1	4	3	4	3	3	2	4	1	4	1	3	1	2	2	2	4	3	4	1	4	2	5	1	2	4	3	3
413	1	1	1	3	3	1	5	4	4	2	5	3	1	2	4	3	3	1	4	5	3	1	5	4	3	5	5	5	1	1	1	1	1	1	3	3	2	1	4	2	1	1	2	2	1	1	3	3	1
414	3	2	4	5	5	1	3	2	1	3	4	5	2	5	4	3	4	4	5	2	4	5	2	3	3	1	5	2	2	1	2	3	4	1	1	1	1	2	3	3	1	3	3	1	2	3	3	1	3
415	4	2	4	3	1	2	2	2	4	3	2	2	1	1	3	3	5	1	5	4	5	2	5	3	4	2	5	4	4	2	3	2	1	1	1	2	3	3	1	2	1	1	2	3	4	1	4	4	5
416	3	2	1	2	1	4	5	2	5	2	2	5	3	4	3	3	2	4	2	1	2	5	2	1	2	1	4	2	3	1	1	1	1	3	4	2	5	2	2	5	3	3	2	2	1	3	2	1	1
417	1	1	4	3	3	2	1	1	4	4	3	1	1	5	2	2	3	1	5	1	4	3	2	1	3	2	1	5	1	1	2	2	1	1	1	1	3	3	1	1	1	4	1	1	2	1	3	1	3
418	1	5	1	5	4	2	1	2	4	1	3	3	3	4	3	1	3	1	4	2	5	3	5	2	4	4	2	5	1	4	1	3	3	1	1	1	2	1	2	1	1	2	1	1	1	1	2	1	3
419	4	4	1	4	4	1	3	3	4	1	3	5	2	2	2	4	2	2	5	3	5	4	2	3	2	2	4	2	3	4	1	3	3	1	2	2	4	1	3	5	2	2	2	3	2	1	5	3	4
420	1	4	2	1	1	4	5	5	2	2	4	2	4	1	2	1	3	4	3	2	1	2	3	2	5	3	2	1	1	3	1	1	1	3	4	3	1	1	2	1	2	1	1	1	1	2	1	1	1
421	2	3	4	1	2	4	4	2	1	1	2	4	1	2	2	2	4	1	4	3	1	4	1	3	5	2	4	3	1	2	2	1	1	3	2	1	1	1	1	3	1	1	1	1	3	1	2	2	1
422	5	2	3	2	3	1	2	2	4	2	5	3	1	5	5	5	5	1	4	2	5	2	2	5	4	2	3	2	5	2	3	2	3	2	2	2	4	3	5	4	2	5	5	5	5	2	4	3	5
423	1	4	4	4	1	5	1	1	4	3	3	3	1	4	3	2	2	2	5	4	1	1	4	5	4	5	3	3	1	2	2	2	1	3	1	1	2	2	2	2	1	3	1	1	1	1	3	2	1
424	1	1	3	5	5	2	2	5	2	5	4	3	2	5	2	3	4	1	1	2	5	3	4	4	4	1	3	1	1	1	2	3	4	1	1	4	1	3	2	2	1	3	1	1	3	1	1	1	4
425	2	5	3	5	3	3	2	4	1	2	2	4	1	5	5	2	1	2	3	2	2	5	5	5	3	5	1	4	1	3	1	3	2	1	1	2	1	1	1	3	1	3	3	1	1	1	1	1	1
426	2	3	5	2	1	4	1	3	4	1	1	1	4	1	1	3	1	1	5	4	5	3	5	2	4	1	5	5	1	2	3	1	1	2	1	1	3	1	1	1	2	1	1	1	1	1	4	3	3
427	2	4	2	2	5	3	4	2	4	3	1	2	3	4	3	1	3	4	2	2	5	4	5	5	1	4	2	4	1	3	1	1	4	1	2	1	2	1	1	1	1	3	2	1	2	3	1	1	4
428	3	2	1	4	4	4	2	5	2	1	2	4	3	1	3	1	1	4	2	4	4	4	3	1	5	2	4	1	2	1	1	3	2	2	1	4	1	1	1	3	2	1	1	1	1	3	1	2	2
429	1	3	5	5	1	1	1	3	5	2	2	5	5	5	5	3	2	4	2	2	1	5	5	5	1	3	3	4	1	1	3	3	1	1	1	1	3	1	1	4	4	3	3	1	1	2	1	1	1
430	2	2	5	2	2	1	5	5	2	2	2	3	4	3	5	1	4	1	5	5	1	1	1	5	2	1	4	5	1	1	4	1	1	1	3	4	1	1	1	2	3	1	4	1	3	1	4	3	1
431	1	2	2	1	5	2	4	4	5	2	4	2	2	4	1	4	5	3	4	2	2	4	3	4	3	3	5	2	1	1	1	1	4	1	3	3	3	1	2	1	1	2	1	2	3	1	3	1	1
432	1	4	3	1	4	1	1	5	4	3	3	4	5	2	1	5	4	1	3	2	3	4	1	4	1	5	2	5	1	3	1	1	3	1	1	3	2	1	2	3	3	1	1	3	2	1	2	1	1
433	2	4	1	3	1	3	4	2	5	4	1	5	2	4	5	4	4	2	3	5	2	4	2	3	5	3	1	5	1	3	1	1	1	1	3	1	4	3	1	4	1	3	4	2	3	1	2	3	1
434	5	3	1	2	1	5	3	1	3	4	2	5	1	2	5	5	4	3	3	2	4	5	4	4	2	3	4	4	5	3	1	3	2	5	4	2	4	4	3	5	2	2	5	5	4	3	4	2	4
435	4	5	2	2	5	2	4	2	1	2	1	3	1	1	4	4	4	1	5	4	4	1	3	3	2	3	4	5	4	4	2	1	4	2	3	1	1	1	1	3	1	1	3	3	4	1	5	4	4
436	2	1	5	5	5	1	3	1	2	4	2	2	4	5	1	3	2	2	3	1	2	3	2	5	5	2	2	5	1	1	3	4	4	1	2	1	1	2	1	1	3	4	1	2	1	1	1	1	1
437	2	5	3	3	3	1	2	5	1	5	1	1	1	5	4	1	3	2	4	4	5	4	5	5	3	1	4	1	1	4	1	2	2	1	1	4	1	4	1	1	1	3	3	1	2	1	2	3	3
438	4	1	3	5	1	1	1	3	4	3	1	1	5	3	3	2	4	2	2	4	5	5	4	4	3	3	3	3	4	1	3	5	1	1	1	3	4	3	1	1	4	3	3	2	3	1	1	4	4
439	4	5	2	3	4	4	1	1	2	1	2	5	2	1	5	1	2	3	4	1	2	5	1	1	4	2	3	5	4	5	2	3	3	3	1	1	2	1	1	5	2	1	5	1	1	3	4	1	1
440	2	4	2	5	1	4	2	1	3	2	1	5	3	5	1	5	1	1	5	1	2	1	4	1	4	1	1	5	1	2	1	4	1	2	1	1	2	1	1	4	1	3	1	3	1	1	3	1	1
441	1	3	1	2	4	3	2	5	3	1	3	2	2	1	2	3	1	2	2	3	2	3	5	3	4	2	5	1	1	2	1	1	3	1	1	3	1	1	1	1	1	1	1	1	1	1	1	1	1
442	5	2	3	5	1	2	2	2	3	5	5	1	1	2	1	3	5	2	1	3	3	1	5	1	2	1	3	1	5	2	4	5	2	2	2	2	4	5	5	2	1	3	2	4	5	3	2	3	4
443	3	2	1	1	2	4	5	4	1	5	3	5	4	2	3	4	3	5	1	4	2	5	4	2	4	5	4	3	3	1	1	1	2	4	4	3	1	5	3	5	3	1	3	3	2	5	1	3	2
444	2	2	2	3	5	2	2	4	2	4	1	2	4	2	1	2	4	1	1	1	3	4	3	1	3	2	3	5	1	1	1	1	4	1	1	2	1	2	1	1	2	1	1	1	2	1	1	1	2
445	1	2	1	5	3	1	4	4	4	2	2	2	4	1	4	1	2	3	2	5	1	3	2	3	4	1	5	4	1	1	1	3	2	1	2	3	3	1	1	1	3	1	2	1	1	1	1	3	1
446	2	3	2	4	5	1	1	5	3	2	3	1	5	5	3	3	2	4	4	2	4	1	4	2	4	5	3	1	1	1	1	3	4	1	1	3	2	1	2	1	4	4	2	1	1	2	3	1	2
447	4	3	3	2	3	3	1	4	4	1	1	3	5	3	1	4	3	5	3	2	3	1	4	4	1	2	1	3	3	2	2	1	3	3	1	4	4	1	1	3	4	3	1	3	2	5	2	2	3
448	3	3	3	4	4	2	2	1	2	1	1	1	3	5	5	4	1	3	2	2	4	4	1	1	2	2	2	2	2	3	2	3	4	1	1	1	1	1	1	1	3	5	4	3	1	3	2	1	4
449	4	1	2	4	1	2	2	3	5	1	2	1	4	4	5	2	3	2	1	4	1	5	4	3	4	2	2	4	3	1	2	4	1	1	2	2	4	1	1	1	4	4	4	1	3	1	1	3	1
450	2	2	5	4	1	4	4	2	4	1	1	3	5	4	5	5	5	5	1	4	3	5	3	1	1	2	5	2	1	1	4	2	1	2	2	1	2	1	1	2	4	3	3	4	4	3	1	2	2
451	3	1	4	2	5	3	5	3	1	1	2	2	3	3	3	3	1	2	2	4	2	2	5	5	4	3	4	4	2	1	2	1	3	1	3	1	1	1	1	1	2	2	1	1	1	1	1	2	1
452	1	4	3	2	3	4	1	5	4	1	4	2	3	5	1	5	5	5	1	1	5	3	4	5	2	5	1	4	1	2	1	1	2	3	1	3	3	1	2	1	2	4	1	3	3	3	1	1	4
453	2	1	4	2	4	4	3	5	1	1	2	1	3	1	2	1	5	4	4	4	5	3	2	5	2	3	5	1	1	1	3	1	3	3	2	3	1	1	1	1	1	1	1	1	4	3	2	3	4
454	3	1	5	5	4	2	1	2	1	4	4	5	2	5	2	5	3	3	3	3	1	3	4	4	1	3	3	3	2	1	3	4	3	1	1	1	1	2	3	3	1	4	1	3	2	1	1	1	1
455	5	2	1	1	4	1	1	4	5	3	3	2	5	2	3	4	1	3	5	3	5	5	5	2	4	3	4	1	5	3	2	2	5	1	1	5	5	4	4	3	5	2	3	5	2	4	5	3	5
456	4	2	1	1	1	5	5	2	4	2	3	1	1	1	2	2	1	2	5	5	2	1	2	2	2	3	5	4	4	1	1	1	1	5	5	1	4	1	3	1	1	1	2	2	1	1	5	4	1
457	4	5	3	2	4	1	2	1	2	2	5	4	4	2	3	3	1	1	5	2	1	1	2	5	1	5	4	5	3	4	3	2	3	1	1	1	2	1	5	3	3	1	3	2	1	1	4	1	1
458	4	1	1	2	4	3	4	2	2	2	1	3	2	5	1	3	5	3	3	5	4	3	4	3	5	3	2	2	4	1	1	2	4	2	4	2	2	2	1	2	1	5	1	3	4	2	3	5	4
459	5	3	4	5	1	2	3	1	2	1	4	4	5	1	4	2	5	3	1	4	2	1	2	5	4	4	5	2	5	4	5	5	2	3	4	2	3	2	4	4	5	1	5	2	5	4	2	5	3
460	2	1	4	4	5	1	4	1	1	5	1	2	2	3	5	3	2	3	5	5	1	4	1	5	2	2	1	5	1	1	2	3	4	1	2	1	1	3	1	1	1	1	4	2	1	1	3	3	1
461	3	5	2	3	2	2	1	2	2	3	3	4	1	2	1	5	2	1	4	4	2	5	4	4	5	1	4	3	2	5	1	2	2	1	1	2	2	2	2	3	1	1	1	5	2	1	4	3	1
462	1	2	2	4	4	3	2	3	5	2	5	1	3	4	2	3	4	1	2	5	1	4	2	2	1	2	4	1	1	1	1	2	3	2	1	1	3	1	4	1	1	2	1	1	2	1	1	3	1
463	5	1	1	2	3	2	4	3	4	3	4	2	2	3	4	5	3	3	1	3	5	2	4	1	4	2	3	5	5	1	2	3	3	3	4	3	4	4	5	3	3	4	5	5	3	3	1	4	5
464	2	4	2	4	5	3	2	2	1	5	1	5	5	4	1	3	5	5	2	4	3	5	2	1	5	2	1	4	1	3	1	3	3	1	1	1	1	4	1	3	4	2	1	1	3	4	1	3	2
465	1	3	3	4	4	3	1	2	2	5	5	2	3	3	4	4	5	2	3	2	1	2	1	4	4	5	2	2	1	2	1	2	3	2	1	1	1	4	4	1	1	1	3	2	3	1	1	1	1
466	3	5	4	5	1	1	3	5	1	2	1	5	5	1	5	5	2	3	5	4	3	3	4	1	2	5	1	4	1	4	3	4	1	1	1	3	1	1	1	4	4	1	3	3	1	2	4	3	1
467	3	4	3	3	1	2	4	2	3	3	2	4	4	1	3	3	1	2	3	2	4	5	1	3	1	4	4	4	2	3	3	3	1	2	4	1	3	2	2	3	3	1	2	3	1	2	3	2	3
468	1	1	1	3	4	5	4	4	2	3	3	1	4	5	2	3	1	5	4	5	3	2	4	2	5	5	1	4	1	1	1	2	2	4	2	2	1	1	1	1	3	3	1	2	1	3	3	3	2
469	3	4	2	3	2	5	2	3	3	1	3	2	1	3	3	5	1	5	5	5	4	5	2	3	4	5	3	1	3	4	2	3	1	4	1	3	3	1	2	2	1	2	2	4	1	4	4	5	3
470	4	5	1	4	2	1	3	1	1	4	2	3	5	5	1	4	4	5	3	2	3	2	5	2	4	1	1	5	4	5	1	4	1	1	2	1	1	4	2	2	5	5	1	3	4	5	2	2	3
471	5	1	1	3	1	3	1	1	5	5	1	4	4	1	4	1	5	2	3	4	4	5	4	1	1	2	2	2	5	1	1	2	1	2	1	1	5	4	1	3	3	1	4	1	5	2	2	3	3
472	4	1	2	1	4	5	5	2	3	1	2	3	1	4	5	3	1	2	1	2	5	5	1	1	2	2	3	3	4	1	2	1	4	4	5	2	2	1	2	3	1	3	5	2	1	1	1	2	5
473	3	1	3	2	1	4	5	5	3	1	4	1	5	1	4	3	2	1	2	5	3	3	1	3	1	1	2	3	2	1	2	1	1	3	3	4	1	1	3	1	3	1	3	2	1	1	1	3	1
474	5	4	1	3	2	1	5	2	1	4	3	5	2	4	3	3	4	2	3	5	1	5	3	1	4	1	1	1	5	4	1	3	1	1	4	1	1	4	3	4	1	3	3	2	3	1	3	4	1
475	3	4	1	3	1	2	5	2	3	2	4	1	3	4	1	4	2	3	2	5	3	2	3	1	3	3	1	2	2	3	1	2	1	1	4	2	3	1	4	1	3	3	1	4	2	2	2	5	2
476	5	4	2	3	1	2	3	4	3	2	3	1	4	1	4	4	3	1	4	4	3	2	2	5	5	4	2	4	4	4	2	3	1	1	2	3	3	2	2	1	3	1	4	3	2	1	4	4	3
477	5	3	5	2	3	2	1	2	1	1	2	3	5	5	1	1	3	4	2	1	5	3	2	3	2	2	1	3	5	2	5	2	2	1	1	2	1	1	2	2	4	5	1	1	3	3	1	1	5
478	1	1	3	4	5	2	1	5	2	4	4	5	2	4	5	4	4	4	3	2	5	5	2	2	2	2	1	5	1	1	2	3	4	1	1	4	1	3	3	3	1	3	3	2	3	3	1	1	4
479	1	4	4	2	2	4	3	1	4	3	3	4	3	5	3	4	3	4	2	4	3	4	1	4	4	1	1	1	1	2	2	1	1	2	1	1	2	2	2	3	2	4	2	2	1	3	1	3	2
480	5	2	2	4	1	5	1	2	5	1	3	4	4	3	2	5	4	3	3	2	2	1	4	1	3	5	5	2	5	2	1	3	1	5	1	1	4	1	2	3	3	2	2	5	3	3	2	2	1
481	3	4	4	5	4	5	1	1	1	2	2	5	4	4	1	3	2	2	1	2	1	5	4	3	4	4	5	2	1	2	3	3	3	4	1	1	1	1	1	3	3	3	1	1	1	1	1	1	1
482	1	4	4	1	3	4	2	4	3	2	2	1	5	1	5	1	5	4	2	5	4	3	1	3	4	3	3	4	1	2	2	1	2	3	1	3	1	1	1	1	3	1	3	1	4	2	1	3	3
483	3	2	5	4	2	3	1	4	2	3	2	5	4	1	3	2	4	2	4	5	2	5	3	5	4	3	2	2	1	1	4	2	1	1	1	3	1	1	1	4	3	1	1	1	3	1	2	3	1
484	4	5	2	5	1	1	1	3	3	3	5	3	2	1	5	1	3	5	4	2	3	3	2	2	4	3	3	1	4	4	2	5	1	1	1	3	3	2	5	2	2	1	5	1	2	4	4	2	3
485	1	2	1	2	4	2	3	3	4	5	3	4	1	5	3	4	4	1	1	5	3	4	5	5	1	4	2	1	1	1	1	1	2	1	1	2	3	3	2	3	1	4	1	2	2	1	1	4	2
486	1	5	1	4	1	1	4	2	5	3	2	1	3	4	2	5	2	2	3	4	4	2	4	3	3	5	4	5	1	4	1	3	1	1	2	1	3	2	1	1	1	2	1	3	1	1	2	2	3
487	2	4	5	3	4	5	2	3	1	1	5	4	2	5	2	2	2	3	5	3	4	4	1	1	1	4	2	2	1	2	3	2	3	3	1	1	1	1	3	3	1	3	1	1	1	1	4	2	2
488	4	5	2	3	2	1	2	3	3	4	4	3	3	1	2	4	1	2	4	1	5	5	4	1	2	2	1	5	4	5	1	3	1	1	1	3	2	3	4	2	2	1	2	3	1	1	3	1	5
489	2	4	2	2	3	2	1	5	5	4	2	1	4	3	4	4	2	3	4	1	1	5	3	3	5	4	3	1	1	2	1	1	1	1	1	4	4	3	1	1	3	2	2	3	1	2	2	1	1
490	2	2	1	3	2	1	4	3	5	4	1	4	5	4	1	5	5	4	5	4	3	5	4	3	5	3	5	1	1	1	1	1	1	1	3	2	4	3	1	3	3	2	1	4	3	3	4	3	1
491	3	1	5	5	2	5	2	4	1	3	3	3	4	1	5	5	1	1	3	5	1	5	1	2	3	1	4	1	1	1	4	4	1	4	1	3	1	2	2	1	3	1	3	3	1	1	1	3	1
492	1	5	2	5	3	1	3	3	1	3	4	4	4	5	3	1	1	5	1	4	3	1	1	2	2	2	3	4	1	4	1	4	1	1	1	1	1	2	3	3	3	3	2	1	1	3	1	3	2
493	2	2	5	3	3	3	5	3	3	1	3	1	1	3	2	4	2	3	3	2	3	1	5	3	3	2	1	2	1	1	4	1	1	1	3	1	1	1	2	1	1	1	1	3	1	1	1	1	2
494	4	3	2	2	1	1	5	2	1	5	4	1	5	2	4	1	2	4	3	2	3	1	5	1	2	3	3	4	4	3	1	2	1	1	5	2	1	5	3	1	5	1	3	1	2	4	3	2	3
495	2	5	1	5	1	5	3	2	3	2	4	1	1	4	5	4	4	2	4	1	3	2	2	5	3	2	4	2	1	3	1	4	1	4	1	1	1	1	2	1	1	3	3	3	2	1	2	1	1
496	3	2	2	5	4	2	1	3	1	3	3	2	2	1	3	1	4	1	5	1	5	5	5	4	1	1	4	3	3	1	2	4	4	2	1	2	1	2	2	1	2	1	3	1	4	1	4	1	4
497	2	5	2	3	3	2	1	2	5	2	4	1	4	2	1	4	4	1	1	3	1	2	5	3	1	5	3	2	1	4	1	1	2	1	1	1	3	1	3	1	2	1	1	2	3	1	1	2	1
498	1	5	1	4	4	5	3	3	2	3	5	3	2	1	3	5	5	2	2	4	4	4	1	5	4	5	2	1	1	3	1	2	3	3	1	2	1	1	3	1	1	1	1	4	4	1	1	3	2
499	5	1	1	1	5	5	4	2	3	3	1	5	5	1	2	3	4	2	5	1	3	1	5	1	3	1	3	1	4	1	1	1	5	4	4	2	2	2	1	4	5	1	2	2	4	2	4	1	3
500	2	5	2	3	4	3	2	4	2	4	2	1	5	5	4	1	3	1	4	1	3	4	5	1	5	5	2	3	1	3	1	2	2	1	1	3	1	3	1	1	3	4	2	1	1	1	2	1	1
501	1	4	4	1	3	4	3	2	4	1	3	2	2	4	4	5	5	4	5	1	1	5	4	1	2	4	3	3	1	2	3	1	2	3	2	1	3	1	2	1	1	3	3	3	4	2	3	1	1
502	1	1	4	3	2	2	4	1	4	4	3	5	1	2	2	4	4	4	1	4	4	5	1	3	3	5	2	3	1	1	2	1	1	1	3	1	3	3	1	3	1	1	1	2	2	3	1	2	3
503	2	4	5	3	2	4	4	4	1	1	2	3	2	3	5	4	4	1	5	5	3	5	1	3	2	3	2	3	1	2	4	1	1	3	3	3	1	1	1	1	1	1	4	3	2	1	4	4	2
504	4	5	3	1	1	1	1	4	5	2	5	1	4	4	1	4	1	5	3	4	1	1	4	2	1	4	1	2	4	5	2	1	1	1	1	3	4	1	4	1	3	3	1	3	1	5	3	4	1
505	2	5	1	4	4	4	2	1	1	4	3	4	2	4	4	1	4	5	5	3	2	2	1	2	3	5	1	5	1	3	1	2	3	2	1	1	1	2	2	2	1	2	3	1	2	3	4	1	1
506	5	2	4	2	1	2	2	5	2	4	2	3	2	3	2	2	4	3	3	5	2	2	4	5	5	4	3	1	4	1	3	2	1	2	1	4	2	3	1	3	2	2	2	2	3	2	2	5	2
507	3	4	2	2	2	4	1	5	3	1	3	5	4	2	2	4	1	1	3	4	1	4	5	2	2	2	4	4	3	3	1	2	1	3	1	5	3	1	3	5	3	1	1	4	1	1	3	4	1
508	4	2	4	3	2	1	4	5	2	1	5	1	4	5	4	5	2	3	3	1	5	4	2	2	2	3	4	2	4	1	3	2	2	1	4	5	1	1	4	1	3	4	4	4	2	3	3	1	4
509	2	3	1	2	5	4	4	2	5	3	4	5	5	1	2	5	3	4	1	3	4	2	3	4	1	4	5	1	1	2	1	1	4	3	2	1	3	1	3	3	3	1	1	3	1	3	1	1	3
510	2	5	2	2	5	4	1	2	2	4	4	3	4	4	2	1	2	4	3	1	3	5	3	3	4	4	4	4	1	4	1	1	4	2	1	1	1	2	3	2	2	3	1	1	1	3	2	1	2
511	3	2	2	4	3	3	1	5	1	4	2	4	4	1	2	5	4	5	2	2	1	3	1	5	1	2	4	3	1	1	1	3	2	1	1	4	1	3	1	2	2	1	1	4	2	3	1	1	1
512	5	3	2	4	3	2	3	1	2	4	4	2	3	5	2	4	1	4	5	4	5	2	4	3	3	4	4	1	4	3	2	3	3	1	2	1	1	3	4	1	3	5	2	3	1	4	5	4	4
513	3	2	4	5	3	3	3	4	1	1	2	1	3	3	3	2	3	1	4	4	5	1	3	4	1	4	3	4	2	1	3	4	1	2	2	3	1	1	1	1	1	2	2	1	1	1	3	3	3
514	4	1	4	2	2	5	4	3	5	2	4	5	4	2	5	2	1	2	4	3	2	3	1	5	5	3	5	2	3	1	3	1	2	5	3	2	5	2	3	4	4	2	4	2	1	1	4	2	2
515	3	1	4	1	4	2	3	2	5	3	5	2	4	5	1	4	4	2	2	3	3	1	4	1	1	2	1	1	1	1	3	1	2	1	2	1	3	2	3	1	2	3	1	2	3	1	1	1	1
516	1	2	3	4	5	3	2	5	1	4	2	4	5	3	4	1	2	1	4	3	3	1	5	5	3	1	1	1	1	1	1	2	3	1	1	4	1	3	1	3	4	2	3	1	1	1	2	2	1
517	2	4	2	5	1	5	5	2	1	2	3	2	2	2	1	2	1	4	3	1	4	1	1	3	5	5	1	2	1	3	1	4	1	4	4	1	1	1	1	1	1	1	1	1	1	2	1	1	3
518	2	5	1	4	4	3	4	1	3	2	4	3	1	5	5	1	1	5	3	5	1	4	2	4	4	1	5	3	1	4	1	3	2	1	3	1	1	1	2	1	1	3	3	1	1	3	1	4	1
519	2	5	1	4	2	5	3	2	4	1	2	2	5	3	3	1	4	1	2	2	3	4	5	4	2	5	4	4	1	3	1	2	1	3	1	1	2	1	1	1	4	1	2	1	3	1	1	1	2
520	3	2	3	3	2	4	4	1	1	4	5	3	5	3	4	1	1	5	1	4	5	3	1	2	1	3	5	3	3	1	2	2	2	4	3	1	1	4	4	3	4	2	3	1	1	4	1	3	5
521	2	4	2	3	1	5	1	3	4	2	1	1	5	2	5	5	4	1	2	4	4	4	3	3	4	3	2	1	1	2	1	1	1	4	1	1	2	1	1	1	4	1	4	4	3	1	1	3	3
522	2	4	1	4	1	5	5	1	4	1	2	5	2	5	5	3	2	2	3	4	2	1	3	2	4	2	5	1	1	3	1	2	1	3	3	1	2	1	1	3	1	3	4	2	1	1	1	2	1
523	3	1	2	5	5	3	2	1	3	4	2	3	5	3	4	2	3	1	2	3	3	2	5	1	2	1	1	2	2	1	1	4	5	2	2	1	2	3	2	3	5	2	4	1	2	1	2	3	2
524	1	4	4	2	2	5	5	1	4	3	3	4	1	5	5	5	3	3	1	3	2	3	5	1	4	4	1	2	1	3	2	1	1	4	4	1	3	2	2	3	1	3	3	3	2	2	1	1	1
525	5	4	5	3	1	4	1	3	2	2	2	4	2	4	4	1	2	5	2	2	2	5	5	4	5	4	1	4	5	4	5	2	1	3	1	2	2	1	1	4	2	4	3	1	2	5	2	2	1
526	4	3	3	2	4	5	1	3	2	1	3	2	4	2	3	4	5	2	1	4	4	5	2	1	5	2	1	1	4	3	2	1	3	4	1	2	2	1	3	1	4	1	2	4	5	2	1	3	3
527	2	5	4	2	3	1	5	4	2	1	4	2	5	3	3	5	1	5	2	1	3	2	4	4	4	3	5	1	1	4	3	1	2	1	3	2	1	1	3	1	4	1	2	4	1	3	1	1	2
528	1	4	1	2	3	3	5	3	2	3	4	1	1	2	5	1	3	4	5	5	5	1	5	2	3	4	3	2	1	3	1	1	1	2	4	1	1	2	2	1	1	1	3	1	1	3	3	4	3
529	2	1	1	1	2	4	5	3	3	5	2	3	1	3	5	1	3	5	2	5	2	1	5	4	4	4	4	4	1	1	1	1	1	2	4	1	2	3	1	2	1	1	4	1	2	4	1	3	1
530	3	4	5	2	1	1	2	2	5	2	4	3	2	2	4	1	1	5	4	3	3	4	3	1	3	3	4	4	2	3	5	1	1	1	2	2	4	1	4	2	2	1	4	1	1	5	4	3	2
531	2	3	2	3	1	4	2	5	5	1	3	3	1	5	5	3	2	4	2	5	2	4	2	2	2	2	1	5	1	1	1	1	1	2	1	3	4	1	2	1	1	4	4	1	1	2	1	3	1
532	5	3	4	1	2	5	4	2	3	2	1	2	2	3	3	5	3	2	1	3	5	5	2	3	3	5	3	2	4	2	3	1	2	5	3	1	3	1	1	2	2	2	3	4	2	2	1	2	5
533	2	5	2	4	3	1	5	2	4	1	4	3	1	1	1	2	1	4	2	1	4	4	5	4	3	1	1	1	1	3	1	3	1	1	3	1	3	1	2	2	1	1	1	1	1	2	1	1	2
534	4	1	1	4	1	3	4	3	4	3	3	1	4	5	1	3	3	5	5	3	5	2	1	4	5	5	2	4	4	1	1	4	1	3	3	2	3	3	3	1	3	5	1	3	3	5	5	2	4
535	5	4	5	4	1	1	1	4	5	1	5	4	5	5	1	2	3	4	4	4	3	2	5	4	5	1	1	1	5	3	4	4	1	1	1	3	4	1	5	3	4	4	1	1	2	4	4	3	3
536	4	5	4	2	2	5	3	1	3	3	1	2	2	1	4	3	5	2	5	1	5	5	3	1	5	2	1	2	4	5	4	1	2	4	2	1	3	2	1	1	2	1	4	3	4	2	5	1	4
537	4	1	3	2	3	3	4	3	4	4	5	2	4	1	1	2	4	2	5	1	3	1	4	2	1	3	3	2	4	1	3	2	3	3	3	3	4	4	5	1	4	1	1	1	3	1	5	1	3
538	4	1	4	3	5	3	4	1	1	3	4	5	4	4	1	2	5	5	1	4	1	4	2	2	3	4	1	1	3	1	4	2	4	2	4	1	1	2	4	5	3	3	1	2	4	4	1	4	1
539	3	4	2	4	4	1	5	5	1	1	1	5	1	2	2	3	2	4	3	2	4	2	4	1	4	1	4	4	2	3	1	2	3	1	4	4	1	1	1	4	1	1	1	2	1	2	1	1	3
540	3	3	4	4	4	3	2	3	1	2	4	5	2	4	2	2	3	1	5	4	2	5	2	1	5	4	2	1	2	2	4	3	4	3	1	3	1	1	3	5	1	3	2	1	2	1	4	3	1
541	1	5	1	4	5	1	4	4	2	1	4	3	4	2	4	1	1	5	1	5	3	2	3	5	4	4	3	4	1	4	1	3	3	1	2	2	1	1	3	2	2	1	3	1	1	4	1	3	2
542	3	5	5	2	1	2	3	1	5	3	4	3	1	1	5	4	5	4	4	5	3	2	4	1	5	3	4	3	2	4	4	1	1	1	2	1	3	2	3	1	1	1	4	3	4	2	3	3	2
543	2	4	3	4	1	1	1	4	3	3	2	4	2	2	2	2	1	2	3	2	1	5	5	5	4	3	1	5	1	2	2	2	1	1	1	3	1	2	1	3	1	1	1	1	1	1	2	1	1
544	5	4	1	1	1	2	1	5	5	4	2	5	3	3	3	1	1	3	4	4	1	3	4	1	3	2	3	3	5	4	2	1	1	3	1	5	5	4	2	5	4	4	3	2	2	4	5	5	1
545	3	4	5	2	3	2	4	2	1	3	2	4	4	2	4	5	5	5	1	2	1	4	1	4	4	3	5	4	2	2	3	1	1	1	3	1	1	1	1	2	3	1	2	4	3	3	1	1	1
546	5	2	2	4	3	1	3	2	5	1	1	5	1	5	1	3	1	4	5	1	5	4	1	1	4	4	4	5	4	2	2	4	3	1	3	2	5	1	1	5	1	4	1	2	1	4	5	1	4
547	4	1	2	4	1	3	3	5	2	3	2	3	5	4	5	1	3	1	1	2	3	1	4	1	4	2	1	5	3	1	2	3	1	3	2	5	1	2	2	2	5	4	5	1	2	1	1	2	2
548	1	1	3	3	5	3	1	4	4	2	2	3	4	1	1	1	3	3	5	1	1	3	3	5	5	2	4	1	1	1	2	2	3	2	1	3	3	1	1	1	3	1	1	1	1	2	3	1	1
549	1	5	5	1	2	2	3	4	2	3	5	5	5	1	4	3	4	1	3	3	2	4	4	2	5	1	4	2	1	4	4	1	1	1	1	3	1	1	3	4	3	1	2	1	3	1	2	2	1
550	5	3	1	4	2	1	5	2	3	2	2	3	3	2	3	1	3	3	2	1	4	4	5	3	3	1	4	5	4	2	1	4	2	1	5	2	3	1	1	2	2	2	2	1	3	3	2	1	4
551	2	4	1	4	4	2	3	2	1	4	2	2	2	1	3	2	1	4	5	1	5	2	2	1	5	2	4	3	1	3	1	2	3	1	1	1	1	2	1	1	1	1	1	1	1	2	4	1	3
552	3	3	4	1	3	4	1	4	1	5	1	2	5	4	5	5	4	4	2	4	3	3	2	1	1	3	4	2	1	2	3	1	2	3	1	2	1	3	1	1	4	3	4	3	2	2	1	2	2
553	1	1	2	3	5	5	4	1	4	2	5	1	2	2	1	2	1	1	3	4	2	2	3	3	3	5	5	5	1	1	1	1	3	3	3	1	2	1	3	1	1	1	1	1	1	1	1	3	1
554	5	3	4	3	2	1	3	1	4	4	2	2	3	5	4	1	5	4	3	4	2	1	1	2	5	2	1	3	5	2	4	2	1	1	2	1	4	3	2	1	2	5	4	1	5	3	2	4	2
555	4	2	3	2	2	3	5	5	2	3	3	4	5	1	5	5	4	1	4	1	2	1	4	5	1	1	3	5	4	2	3	2	1	3	5	4	1	2	3	3	5	1	5	4	4	1	3	1	1
556	5	1	2	4	3	3	1	1	2	5	4	3	1	4	5	3	3	5	3	5	3	2	5	4	2	4	3	4	5	2	3	5	3	3	1	2	3	5	4	3	1	5	5	3	4	5	4	5	3
557	4	3	5	1	2	5	1	4	1	1	4	4	2	5	1	3	3	2	3	2	5	2	4	4	4	4	4	4	4	3	5	1	1	5	1	3	1	1	4	3	1	5	1	2	2	1	3	2	5
558	1	4	1	3	2	3	3	5	3	4	3	4	1	5	4	3	5	5	4	4	2	2	5	2	3	1	5	1	1	2	1	1	1	1	2	3	2	3	1	2	1	4	3	1	4	3	2	2	1
559	2	2	5	5	2	2	4	2	3	1	2	5	3	5	3	2	1	5	3	4	2	1	2	4	1	4	2	3	1	1	4	3	1	1	3	1	1	1	1	4	1	4	1	1	1	4	2	3	1
560	3	1	1	2	1	4	4	4	5	4	1	1	4	3	3	3	2	5	4	2	3	4	2	1	3	2	1	3	3	1	1	2	1	4	4	4	4	4	1	1	3	2	3	3	2	5	3	1	3
561	2	2	3	1	5	5	2	3	3	2	2	1	3	5	2	1	5	3	2	2	1	1	3	2	1	2	3	2	1	1	2	1	3	4	1	2	2	1	1	1	1	3	1	1	4	1	1	1	1
562	5	2	5	1	2	2	4	5	2	2	4	4	5	1	1	3	2	5	2	5	5	5	2	4	2	5	3	1	5	3	5	2	3	2	4	5	2	2	5	5	5	2	1	3	3	5	3	5	5
563	1	4	2	5	4	4	1	2	1	4	4	1	4	3	5	2	5	2	4	1	1	4	2	4	2	4	4	4	1	3	1	4	3	3	1	1	1	3	3	1	2	2	4	1	3	1	2	1	1
564	3	4	2	4	3	3	1	2	1	4	4	5	1	1	1	1	3	5	2	2	2	3	5	5	3	1	4	1	3	3	2	4	3	2	1	2	1	4	4	4	1	1	1	1	3	4	1	1	2
565	2	1	5	1	2	4	5	2	5	3	1	3	2	4	5	1	5	2	5	1	2	5	4	2	2	4	3	1	1	1	3	1	1	3	3	1	3	1	1	2	1	2	3	1	4	1	4	1	1
566	1	3	2	4	4	4	2	3	5	3	1	4	3	5	1	2	2	5	1	4	3	1	2	5	5	3	5	5	1	2	1	3	2	3	1	2	4	2	1	2	2	3	1	1	1	3	1	3	2
567	1	2	2	2	5	5	1	5	1	5	5	5	1	3	1	3	2	2	1	3	3	3	2	1	4	3	3	4	1	1	1	1	4	3	1	3	1	4	4	4	1	2	1	1	1	1	1	2	2
568	1	5	4	5	2	5	2	5	1	1	1	1	1	1	2	4	5	1	2	2	2	4	5	4	3	2	3	1	1	3	3	4	1	4	1	4	1	1	1	1	1	1	1	2	3	1	1	1	1
569	3	5	3	5	2	1	3	1	1	3	3	1	4	4	3	1	1	2	1	4	2	4	5	3	5	3	4	4	3	4	2	5	2	1	3	1	1	3	2	1	4	3	2	1	1	1	1	3	1
570	1	1	4	5	4	1	4	2	2	5	1	5	5	1	3	3	4	3	2	5	4	5	1	3	1	4	2	3	1	1	2	3	2	1	3	1	1	3	1	3	3	1	1	2	3	1	1	4	2
571	1	3	4	5	2	1	4	5	4	3	5	4	3	4	4	5	3	1	2	5	3	4	3	2	2	1	1	2	1	2	3	3	1	1	2	4	3	1	3	3	1	2	3	3	1	1	1	4	1
572	4	1	1	2	4	1	5	2	5	4	5	1	1	3	2	4	2	5	4	4	1	5	1	1	3	1	2	4	3	1	1	1	3	1	4	1	5	3	4	1	1	3	2	3	2	5	4	4	1
573	5	5	4	1	1	1	4	1	3	5	3	1	3	1	4	3	4	4	2	1	5	1	5	1	4	3	3	2	4	4	3	1	1	1	4	1	3	4	3	1	2	1	3	3	3	4	2	1	4
574	1	5	5	3	3	4	3	1	2	2	4	2	4	3	3	1	2	1	5	1	4	4	1	3	5	1	3	1	1	4	4	1	2	3	1	1	1	1	3	1	2	2	2	1	1	1	4	1	3
575	5	4	1	3	4	5	2	1	3	2	1	4	4	1	3	1	2	2	4	1	4	3	2	5	5	1	1	5	5	4	1	3	4	5	1	1	2	1	1	4	4	1	3	1	1	1	4	1	3
576	1	2	4	1	3	3	4	3	5	4	1	4	2	4	3	3	5	5	5	1	5	1	5	1	4	4	3	1	1	1	3	1	1	1	3	2	4	2	1	3	1	2	2	1	4	3	3	1	3
577	3	2	4	4	5	2	4	2	2	2	1	4	2	1	1	3	3	4	3	4	1	1	4	3	3	4	5	3	2	1	3	3	5	1	4	2	2	2	1	3	1	1	1	3	2	4	3	4	1
578	4	4	2	2	5	5	1	2	2	2	5	4	3	5	2	5	1	2	1	2	5	4	3	1	5	4	5	1	4	4	1	2	5	4	1	1	2	2	5	3	2	4	1	5	1	2	1	2	4
579	2	2	1	3	2	4	5	5	4	2	1	3	5	3	1	5	3	1	3	2	1	3	2	2	1	4	5	1	1	1	1	2	1	2	4	4	3	1	1	1	3	2	1	4	1	1	2	1	1
580	3	2	3	1	4	1	5	4	3	5	4	3	1	4	3	1	5	5	5	5	2	4	4	2	3	3	5	1	3	2	2	1	4	1	5	3	2	4	3	2	1	4	3	1	5	4	4	5	2
581	2	5	5	4	1	1	1	3	1	4	3	1	5	4	4	2	4	5	4	2	4	4	2	4	3	4	1	1	1	3	4	3	1	1	1	1	1	2	2	1	4	2	3	1	2	3	3	1	2
582	3	4	3	1	3	4	5	2	2	5	1	3	3	5	5	4	4	2	1	1	5	2	2	4	3	1	2	4	1	2	1	1	1	2	3	1	1	3	1	1	2	4	3	2	3	1	1	1	4
583	5	1	2	4	1	1	3	5	4	2	4	2	5	2	3	3	3	3	4	5	2	2	3	3	1	5	4	2	5	1	2	5	1	1	3	5	4	3	5	3	5	3	3	4	4	4	4	5	2
584	3	4	4	2	2	3	1	4	2	3	2	4	4	5	1	5	3	2	3	4	5	5	5	3	4	2	2	3	2	4	3	1	1	2	1	3	1	3	1	4	4	5	1	5	3	1	2	3	4
585	5	1	1	5	4	3	3	5	4	2	5	3	4	1	4	4	3	3	2	2	5	1	2	3	4	5	2	4	5	1	1	4	3	2	3	5	4	1	4	3	4	1	3	3	3	2	1	1	4
586	5	1	1	2	2	4	5	5	3	3	1	3	3	1	1	3	5	3	4	4	4	2	4	5	2	2	4	3	5	2	2	2	2	4	5	5	3	3	1	4	4	1	2	4	5	4	5	5	4
587	2	3	4	5	2	2	4	1	5	2	5	2	5	3	2	5	1	3	3	1	5	4	1	5	1	1	2	5	1	1	2	4	1	1	3	1	3	1	3	1	3	1	1	4	1	2	1	1	4
588	1	3	3	3	2	4	4	4	4	3	1	3	4	3	4	5	1	5	2	3	2	3	5	4	4	3	4	5	1	1	2	1	1	2	2	3	2	2	1	1	3	1	3	3	1	3	1	1	1
589	2	2	1	4	5	3	1	5	5	2	3	1	2	2	4	5	1	1	1	2	4	3	2	3	4	5	1	3	1	1	1	3	3	1	1	4	4	1	1	1	1	1	2	4	1	1	1	1	2
590	2	2	4	5	3	2	1	5	3	3	3	1	2	3	2	4	1	2	2	3	3	1	2	5	3	3	4	1	1	1	3	3	2	1	1	4	1	1	1	1	1	2	1	2	1	1	1	1	2
591	1	4	4	4	2	1	3	4	2	4	2	1	4	2	5	5	2	4	4	1	1	3	1	4	3	1	2	5	1	2	2	2	1	1	1	3	1	3	1	1	3	1	3	4	1	2	3	1	1
592	3	4	1	5	4	1	1	2	2	5	2	5	3	3	2	3	4	4	4	3	4	5	1	2	5	4	1	2	3	4	1	5	4	1	1	2	1	5	2	4	2	3	2	2	3	4	3	3	4
593	2	3	5	1	3	5	4	3	3	3	4	4	3	2	1	4	2	4	3	2	5	1	1	4	1	5	2	2	1	2	3	1	2	3	2	1	1	1	2	3	1	1	1	2	1	3	1	1	4
594	2	2	5	5	2	3	2	3	3	2	1	5	4	2	3	2	5	3	4	4	4	1	3	3	1	3	1	2	1	1	3	4	1	2	1	1	2	1	1	3	3	1	2	1	3	2	2	3	3
595	2	4	3	1	4	4	4	1	3	4	1	2	1	1	1	4	1	2	4	2	5	1	4	4	1	3	3	2	1	3	2	1	3	2	3	1	2	3	1	1	1	1	1	2	1	1	2	1	4
596	1	1	4	2	5	5	2	1	4	5	4	2	4	2	1	2	2	5	4	5	3	2	3	5	4	5	4	4	1	1	2	1	3	4	1	1	3	3	2	1	2	1	1	1	1	3	2	4	1
597	1	4	3	5	3	3	2	5	1	1	3	3	4	5	3	4	5	1	4	5	4	3	2	1	3	3	5	4	1	2	2	3	2	2	1	4	1	1	2	1	3	4	2	3	4	1	2	4	2
598	3	2	1	3	5	3	2	4	3	4	5	3	1	4	5	1	1	1	1	3	3	3	5	5	5	2	5	3	2	1	1	3	5	3	2	4	3	4	4	2	1	3	4	1	1	1	1	2	3
599	3	1	5	4	2	3	1	1	4	3	5	3	4	4	3	4	3	2	3	3	4	4	1	1	2	1	3	4	3	1	4	3	2	2	1	1	4	3	4	2	4	4	3	3	2	1	2	2	4
600	1	3	5	2	4	2	5	3	1	3	1	2	3	3	3	5	2	1	3	2	5	5	2	1	2	2	4	5	1	2	3	1	3	1	3	1	1	2	1	1	1	1	1	4	1	1	1	1	4
601	1	5	3	4	3	5	1	5	2	2	4	5	4	4	2	4	2	1	5	4	2	3	4	1	1	3	2	4	1	3	1	3	1	4	1	4	1	1	3	4	2	2	1	3	1	1	4	2	1
602	5	2	1	3	4	3	3	2	1	5	2	4	3	4	2	2	5	3	2	4	5	4	3	5	5	5	1	5	5	3	2	3	4	3	4	3	2	5	3	4	3	4	3	3	5	4	3	5	5
603	5	3	2	1	5	2	3	3	1	3	3	2	5	4	3	3	4	3	2	2	4	3	3	5	3	2	1	1	5	3	2	2	5	3	4	4	2	3	4	3	5	5	4	4	4	3	3	2	5
604	3	4	3	2	2	5	2	3	2	4	2	5	2	3	3	2	3	3	5	4	5	1	5	2	4	2	1	4	2	3	2	1	2	4	2	2	2	4	1	5	1	2	3	1	2	3	4	3	5
605	1	3	5	1	1	3	2	5	3	3	2	5	3	2	5	4	1	2	1	4	3	3	5	2	2	5	1	3	1	2	4	1	1	2	1	4	1	2	1	4	2	1	3	2	1	1	1	3	1
606	4	4	2	2	5	2	4	1	5	1	4	5	1	5	4	5	4	5	5	2	4	3	5	1	2	2	5	3	4	4	1	1	5	1	4	1	4	1	3	5	1	5	4	4	4	4	5	2	3
607	1	5	2	5	2	3	5	4	1	4	5	2	5	1	5	2	4	3	4	2	2	1	5	5	4	3	3	1	1	4	1	3	1	1	3	3	1	3	3	1	3	1	3	1	2	1	3	1	1
608	1	1	1	4	4	5	4	2	4	2	2	1	5	1	1	4	4	2	4	4	3	2	2	3	2	5	5	3	1	1	1	3	3	3	2	1	2	1	1	1	4	1	1	2	3	1	3	3	2
609	3	2	2	5	4	1	4	4	2	2	2	4	1	2	3	1	3	1	2	5	2	4	4	1	4	2	3	2	1	1	1	3	2	1	3	2	1	1	1	3	1	1	2	1	1	1	1	3	1
610	5	3	2	4	1	4	2	1	3	5	5	4	3	2	5	3	4	1	4	4	3	5	3	1	3	2	4	5	4	3	1	3	1	4	1	1	2	4	5	3	2	1	5	3	3	1	3	4	3
611	3	4	4	1	4	3	1	2	4	4	1	5	4	3	4	2	4	5	4	1	4	5	1	3	1	2	1	3	1	3	2	1	3	2	1	1	2	2	1	3	2	1	3	1	2	4	3	1	2
612	3	5	4	2	2	2	2	5	1	5	3	5	5	3	5	1	4	3	2	1	4	1	1	2	4	1	2	3	3	5	4	1	1	1	2	5	1	4	3	4	5	2	4	1	3	3	2	1	3
613	3	5	1	5	2	1	3	3	2	3	1	1	5	4	3	2	1	1	1	4	4	3	2	4	5	4	1	2	2	4	1	5	2	1	3	3	1	2	1	1	4	4	3	1	1	1	1	4	4
614	4	5	3	5	1	3	2	5	2	3	5	2	4	4	1	3	2	1	3	4	2	5	4	5	5	2	2	5	4	4	2	5	1	2	2	4	1	2	5	1	3	4	1	2	2	1	3	4	2
615	3	5	1	3	5	2	1	3	2	4	2	3	5	4	4	4	1	3	4	2	5	3	2	1	4	2	3	2	2	4	1	2	4	1	1	2	1	3	1	2	3	2	2	3	1	2	2	1	3
616	2	1	4	2	5	3	1	3	4	5	4	2	3	5	3	1	5	1	5	2	3	3	4	5	5	1	5	3	1	1	2	1	3	1	1	2	3	4	3	1	2	3	2	1	4	1	3	1	2
617	2	3	2	4	3	3	4	5	3	2	1	2	5	1	2	2	4	5	4	1	4	5	3	3	1	3	4	1	1	2	1	2	1	1	2	3	2	1	1	1	4	1	1	1	3	3	3	1	3
618	5	1	2	1	3	2	4	5	3	2	1	5	1	2	2	3	4	1	3	5	4	3	1	2	5	1	4	4	5	2	3	1	4	3	4	5	4	2	2	5	1	3	3	4	4	1	4	5	5
619	2	4	2	5	5	5	3	3	2	1	3	2	4	5	5	5	2	5	3	4	5	2	4	5	1	5	3	4	1	2	1	4	3	3	1	2	1	1	1	1	2	4	3	3	1	4	1	3	4
620	4	2	3	5	5	2	1	3	4	2	3	3	4	3	1	1	1	3	1	4	3	5	3	4	5	3	1	2	3	2	2	4	5	2	1	2	3	2	2	3	3	3	1	1	1	2	1	3	3
621	3	3	1	4	5	1	1	4	4	3	4	3	1	2	5	1	4	5	2	2	3	5	3	1	5	1	3	5	2	3	1	4	5	1	1	4	4	2	4	2	1	1	4	1	4	4	2	1	3
622	4	5	2	1	2	3	1	4	3	5	2	1	3	3	1	5	5	4	5	4	3	1	5	4	3	5	2	3	3	5	1	1	1	2	1	3	2	5	2	1	3	2	1	5	4	3	5	3	3
623	2	5	1	4	1	4	4	5	3	2	2	2	3	1	2	1	3	3	5	2	5	2	3	3	4	4	3	3	1	4	1	2	1	3	2	3	2	1	1	1	2	1	1	1	2	2	3	1	4
624	2	5	1	5	3	5	3	3	1	2	1	5	3	4	4	3	1	2	1	3	3	2	5	5	2	5	4	5	1	3	1	4	1	3	2	2	1	1	1	4	2	3	2	1	1	1	1	1	2
625	2	3	5	1	3	5	2	4	2	1	2	2	2	2	1	5	3	4	3	3	4	1	4	1	3	1	5	4	1	2	4	1	1	3	1	3	1	1	1	1	1	1	1	3	2	2	2	1	2
626	4	4	3	2	2	5	2	4	2	5	4	2	4	3	3	3	2	5	4	1	3	3	1	1	2	4	3	5	3	3	2	1	2	5	1	4	2	5	4	2	3	2	2	2	1	5	4	1	2
627	4	2	1	1	5	3	4	2	5	4	4	5	4	3	4	2	4	1	4	5	1	5	2	3	2	1	3	4	4	1	1	1	4	2	3	2	4	4	4	4	4	3	3	1	3	1	3	4	1
628	4	1	1	3	5	3	3	3	1	4	1	2	3	3	2	3	3	3	2	1	3	4	2	5	2	1	2	5	4	1	1	2	4	3	3	3	1	4	1	2	3	3	1	2	3	2	2	1	2
629	4	5	2	3	3	4	4	4	1	2	1	3	4	4	4	5	2	1	2	4	3	5	2	3	4	4	4	4	4	4	1	2	2	3	4	4	1	1	1	3	4	3	4	5	1	1	2	4	2
630	1	2	5	5	1	2	3	3	5	5	4	1	5	2	1	4	3	4	1	3	2	3	3	2	5	5	3	3	1	1	4	3	1	1	1	2	3	4	2	1	4	1	1	3	2	3	1	2	1
631	1	2	4	4	5	4	3	2	2	2	3	1	3	2	2	2	4	1	3	2	5	1	5	1	2	1	1	2	1	1	2	3	4	2	1	1	1	1	1	1	1	1	1	1	2	1	2	1	3
632	3	1	1	5	3	5	4	2	2	5	2	2	4	3	1	5	5	4	4	1	3	5	4	5	2	5	3	3	1	1	1	4	1	3	3	1	1	3	1	1	3	2	1	4	4	2	2	1	2
633	1	4	3	4	4	4	1	5	3	2	5	1	4	2	3	5	5	2	1	3	2	4	3	5	2	5	5	5	1	2	2	3	3	3	1	4	2	1	3	1	3	1	2	3	4	1	1	1	1
634	3	2	3	2	3	3	5	3	4	3	2	3	1	2	1	2	4	4	4	1	5	2	4	2	1	5	1	2	2	1	3	1	3	2	4	3	4	3	1	3	1	2	1	2	4	4	4	1	4
635	5	2	2	3	4	2	5	1	4	3	2	5	4	5	5	3	4	2	3	2	1	5	1	5	3	2	2	3	5	1	2	3	4	1	4	1	4	3	2	4	4	4	4	2	4	1	3	1	1
636	2	5	5	4	4	4	1	2	1	4	2	4	2	5	1	4	4	3	5	4	1	5	4	1	3	3	1	5	1	4	4	2	3	2	1	1	1	3	1	3	1	4	1	3	3	2	4	3	1
637	4	1	1	5	5	5	1	3	1	5	3	3	2	4	5	4	2	4	5	2	4	1	3	2	1	5	3	2	3	1	1	4	4	5	1	3	1	4	3	2	1	3	4	4	2	3	5	2	4
638	2	4	4	4	1	4	1	5	4	3	2	5	3	5	4	5	5	5	1	3	4	2	4	4	1	1	5	4	1	3	2	3	1	3	1	3	2	2	1	3	2	3	2	3	4	4	1	1	3
639	4	2	3	2	2	1	5	5	4	4	5	5	1	1	5	3	3	1	2	5	4	3	2	3	2	5	5	5	4	1	2	1	1	1	4	4	4	4	4	5	1	1	4	3	2	1	2	5	4
640	4	5	1	1	5	5	3	1	4	2	2	5	3	2	1	5	4	5	4	5	5	5	4	4	5	2	3	3	4	5	1	1	5	5	3	1	3	1	2	5	2	2	1	4	3	4	3	5	4
641	2	3	5	1	5	2	2	3	5	1	1	4	1	3	3	1	1	4	1	4	4	1	2	2	4	1	2	1	1	1	4	1	3	1	1	1	4	1	1	3	1	2	2	1	1	2	1	3	3
642	5	1	2	1	1	4	3	5	1	5	1	2	1	4	3	2	1	5	2	2	1	2	5	2	5	1	3	2	5	2	3	2	2	4	3	5	1	5	2	2	1	5	3	2	2	5	2	3	1
643	1	5	5	5	1	2	1	4	3	3	4	4	3	2	2	2	4	3	3	3	1	1	5	1	2	2	2	2	1	3	4	3	1	1	1	3	1	2	3	3	2	1	1	1	3	1	2	1	1
644	2	1	3	2	4	4	1	3	4	5	2	5	4	4	1	1	2	1	3	2	3	1	2	4	5	4	3	4	1	1	2	1	3	2	1	1	2	3	1	4	2	3	1	1	1	1	1	1	1
645	5	5	2	3	3	1	2	1	4	5	1	5	2	4	2	4	4	5	2	2	1	2	1	3	3	3	2	2	5	4	1	2	3	1	1	1	3	4	1	5	2	4	2	4	3	5	2	2	1
646	2	1	5	3	4	2	1	1	5	4	1	5	2	5	4	5	1	1	3	5	2	4	3	5	2	3	1	4	1	1	3	2	2	1	1	1	3	2	1	4	1	4	2	3	1	1	2	4	1
647	5	1	1	2	3	5	2	3	4	4	3	1	1	4	1	1	3	3	1	3	5	4	5	5	1	1	5	5	5	1	1	2	3	5	3	4	5	4	3	2	2	4	1	2	3	3	2	4	5
648	1	3	2	5	5	5	3	1	3	5	5	5	5	2	5	3	5	4	2	5	4	3	2	5	3	4	2	5	1	1	1	3	4	3	2	1	2	4	3	4	4	1	3	1	3	2	1	4	3
649	5	5	4	5	4	2	1	2	1	2	1	1	3	1	1	3	5	5	3	4	1	1	3	3	4	5	2	5	4	5	4	5	3	1	1	1	1	2	1	1	2	1	1	3	5	5	2	4	1
650	4	3	4	4	3	2	3	3	3	2	1	1	4	4	2	5	1	4	1	2	2	5	5	2	4	1	3	5	3	3	4	3	2	1	3	2	3	2	1	1	4	3	2	4	1	3	1	1	1
651	3	4	1	1	5	3	3	2	5	3	2	1	5	5	3	3	4	1	1	2	2	4	1	2	1	1	2	3	3	3	1	1	4	3	3	1	5	2	2	1	4	4	2	3	3	1	1	2	1
652	2	5	3	5	2	1	3	3	5	4	4	2	1	1	5	5	4	1	1	1	2	2	5	4	3	4	2	2	1	4	1	4	1	1	2	2	4	3	3	1	1	1	3	4	2	1	1	1	1
653	2	5	1	4	3	1	1	5	2	4	3	1	3	2	2	3	4	2	3	1	3	3	5	2	4	4	5	4	1	4	1	3	2	1	1	4	1	3	2	1	2	1	1	1	3	1	2	1	2
654	4	5	1	1	4	2	5	2	4	4	2	3	4	5	2	3	2	3	3	5	4	3	4	5	4	1	3	5	4	5	1	1	3	2	5	1	3	4	1	3	4	4	2	3	1	2	2	5	3
655	1	1	5	2	5	1	4	2	4	5	3	4	5	5	5	3	3	3	2	3	3	3	4	3	2	5	4	1	1	1	4	1	4	1	3	1	3	4	2	2	3	3	3	1	2	2	1	2	1
656	3	4	2	5	5	2	1	4	5	1	2	1	2	4	1	4	1	2	2	1	2	3	3	4	3	3	5	5	2	3	1	4	4	1	1	3	4	1	1	1	1	3	1	2	1	1	1	1	1
657	1	4	1	5	3	2	1	5	4	3	2	1	4	2	5	5	4	5	3	4	5	1	5	3	2	2	5	2	1	3	1	3	1	1	1	3	3	1	1	1	3	1	3	4	2	3	1	3	3
658	2	4	4	1	3	4	4	5	2	3	2	3	4	5	2	4	3	2	2	4	2	5	5	4	3	4	5	1	1	3	2	1	1	2	2	4	1	1	1	1	2	3	1	2	1	1	1	3	1
659	5	3	1	3	3	2	4	5	3	5	2	1	3	4	2	5	1	5	4	3	4	5	5	4	4	4	1	5	5	4	2	3	3	3	4	5	3	5	3	1	3	4	2	5	2	5	5	4	5
660	5	5	1	1	5	2	3	1	2	5	4	1	4	2	3	2	3	2	1	1	4	2	2	4	5	2	2	2	5	5	2	1	5	2	3	2	2	5	5	2	5	2	3	3	4	3	1	2	5
661	4	3	3	1	4	2	1	5	4	5	5	1	4	5	4	3	5	5	4	3	5	1	4	4	5	3	5	2	3	3	2	1	4	1	1	5	3	4	5	1	4	4	3	2	5	5	3	2	5
662	1	5	4	4	5	1	5	1	3	2	1	4	4	2	1	2	3	2	3	4	3	1	1	1	1	5	3	1	1	3	2	3	4	1	3	1	1	1	1	3	3	1	1	1	2	1	2	3	1
663	1	1	3	3	3	4	4	2	4	5	5	3	1	3	1	3	3	5	1	2	2	3	3	5	1	3	2	1	1	1	2	1	1	2	2	1	3	3	4	2	1	2	1	2	2	3	1	1	1
664	3	4	3	2	3	3	5	4	2	1	3	1	4	3	1	5	1	5	2	4	1	3	4	1	3	3	3	3	3	4	2	1	3	3	4	3	1	1	3	1	3	3	1	4	1	4	2	4	1
665	1	4	4	5	2	5	1	4	1	1	2	1	4	5	4	2	4	3	5	3	3	2	1	3	4	1	4	4	1	2	2	3	1	4	1	3	1	1	1	1	2	3	2	1	3	1	3	1	1
666	3	3	5	2	3	3	1	4	1	5	2	4	1	3	3	4	3	1	1	3	3	5	2	4	1	4	5	1	2	1	3	1	1	2	1	3	1	3	1	2	1	1	1	3	2	1	1	1	2
667	4	4	1	3	3	5	1	5	1	3	1	1	1	2	2	3	1	3	2	1	5	2	2	2	1	4	5	5	3	3	1	3	2	5	1	5	1	3	1	1	1	1	1	3	1	3	2	1	5
668	5	3	1	3	3	3	5	2	1	3	1	3	2	1	4	2	1	3	3	2	2	3	1	4	5	2	3	1	5	3	1	3	3	4	5	2	1	3	2	3	3	2	4	3	1	4	3	2	3
669	2	2	2	5	5	4	3	3	4	2	3	3	2	1	1	4	5	3	3	4	4	3	2	2	5	3	3	3	1	1	1	4	3	3	1	2	2	1	2	1	1	1	1	3	3	1	1	2	2
670	5	3	4	4	1	4	1	5	3	3	5	2	2	4	1	3	4	5	3	1	1	2	4	5	3	1	3	5	5	4	4	4	1	5	2	5	3	4	5	2	2	4	1	4	5	5	4	1	2
671	5	5	2	5	1	2	2	3	4	3	1	2	2	5	4	4	5	1	4	2	1	3	3	1	2	3	2	5	5	5	2	5	1	3	3	3	5	4	2	2	2	5	5	4	5	2	4	2	2
672	1	3	4	5	2	2	3	4	2	3	3	4	2	2	2	1	2	5	1	1	1	1	3	5	4	2	1	4	1	1	2	3	1	1	2	3	1	2	1	3	1	1	1	1	1	4	1	1	1
673	3	3	5	1	2	3	2	4	1	4	4	4	1	1	5	2	2	5	5	4	5	3	2	5	3	3	3	3	3	3	5	1	2	3	1	4	1	4	3	4	1	1	5	2	1	5	5	4	5
674	2	3	5	3	1	1	2	5	5	3	2	5	1	3	4	1	2	5	1	4	4	2	1	3	1	4	2	2	1	1	4	1	1	1	1	4	4	2	1	4	1	2	2	1	1	3	1	2	2
675	2	1	3	4	5	5	1	5	3	1	3	1	5	1	2	4	5	4	5	4	2	4	1	4	5	3	4	4	1	1	2	2	3	4	1	4	2	1	2	1	4	1	1	2	3	3	3	3	1
676	1	4	3	4	3	4	5	3	3	4	2	4	3	3	2	1	2	1	3	5	5	4	2	2	5	1	2	1	1	3	2	2	1	3	4	2	2	3	1	3	1	2	1	1	1	1	1	3	3
677	2	1	5	2	1	4	5	3	1	5	5	3	3	3	1	3	4	5	3	5	2	2	3	5	2	3	5	3	1	1	3	1	1	2	3	2	1	4	3	2	2	2	1	1	2	3	1	4	1
678	3	4	5	3	4	1	4	5	2	1	3	5	2	4	2	5	5	2	4	2	5	5	3	3	1	5	3	2	3	4	4	2	4	1	4	4	2	1	2	5	1	3	2	5	5	1	3	2	5
679	2	4	2	1	3	3	4	4	3	4	2	5	5	2	5	1	2	4	2	3	4	3	4	5	2	1	4	4	1	2	1	1	1	2	3	2	1	3	1	4	4	1	4	1	1	2	1	1	3
680	4	5	3	1	1	2	3	4	4	3	4	2	5	1	3	1	5	3	5	4	4	4	5	5	5	1	5	4	4	5	2	1	1	1	2	3	3	2	3	1	5	1	3	1	4	3	4	4	4
681	5	3	4	1	3	2	2	4	3	5	3	4	5	5	2	3	5	4	2	5	3	2	3	3	3	2	5	1	5	3	3	1	3	1	1	3	3	4	3	3	5	5	1	2	5	3	2	4	3
682	2	4	3	3	1	5	2	4	1	5	5	5	2	3	1	2	4	2	4	4	5	2	3	4	5	3	2	3	1	3	1	2	1	3	1	3	1	3	3	4	1	1	1	1	3	1	3	3	3
683	3	4	5	4	1	2	3	2	5	4	5	2	4	5	1	1	3	1	1	2	1	1	2	1	1	3	1	1	2	3	4	3	1	1	3	1	5	3	5	2	3	5	1	1	3	1	1	1	1
684	1	3	5	2	1	4	4	1	2	5	2	3	2	3	4	3	5	1	3	2	3	4	3	5	3	5	2	4	1	2	4	1	1	3	2	1	1	4	1	2	1	1	2	1	3	1	1	1	2
685	3	4	3	2	4	4	2	2	1	5	4	4	2	2	5	2	3	3	3	3	5	4	3	2	3	5	2	3	2	4	3	2	4	3	1	2	1	4	3	4	2	1	4	1	3	3	2	3	5
686	4	2	5	4	2	1	5	3	4	2	1	3	2	2	3	1	1	5	4	3	3	3	1	4	5	2	2	3	3	1	5	3	1	1	5	3	4	2	1	3	2	1	2	1	1	5	4	3	2
687	1	5	2	5	2	4	2	2	4	5	4	1	1	2	4	4	4	5	3	3	3	5	4	3	4	2	3	2	1	4	1	3	1	3	1	1	2	4	2	1	1	1	2	3	2	3	2	1	2
688	3	2	5	1	5	3	3	3	3	2	3	3	2	3	5	5	4	5	1	1	1	2	5	1	4	2	4	5	3	2	4	1	4	2	3	3	3	1	2	2	2	2	5	4	4	5	1	1	1
689	1	1	5	3	5	3	3	5	3	2	3	3	5	1	4	3	4	3	5	5	3	5	5	3	1	3	1	5	1	1	3	2	3	1	2	4	2	1	2	2	4	1	2	2	2	1	4	4	2
690	1	1	5	3	4	2	1	5	3	3	2	1	2	2	5	3	4	3	3	5	4	1	4	1	4	2	4	5	1	1	3	1	2	1	1	3	2	2	1	1	1	1	3	2	3	1	1	4	3
691	3	3	5	4	4	3	4	4	4	2	1	3	3	2	1	1	2	5	5	1	5	5	5	1	5	3	1	2	2	2	3	2	3	1	3	3	2	1	1	1	2	1	1	1	1	3	4	1	3
692	4	2	5	2	1	3	5	3	2	3	3	2	5	3	3	2	4	3	1	5	3	2	1	2	3	1	5	5	4	2	4	1	1	2	4	3	1	3	3	1	4	3	3	2	3	3	1	5	3
693	3	4	5	2	2	4	2	2	4	3	5	5	2	5	3	2	5	1	1	1	1	1	2	4	4	2	2	3	2	4	4	1	1	4	2	2	4	2	4	5	2	5	2	2	5	1	1	1	1
694	4	4	4	4	3	2	1	4	4	1	4	2	5	1	3	1	2	3	5	4	1	3	1	5	1	3	2	3	4	4	3	3	3	2	1	3	3	1	4	1	5	1	3	1	2	2	5	3	1
695	1	5	5	2	4	2	4	1	2	5	2	2	1	5	5	3	3	3	1	2	5	5	2	5	2	1	1	1	1	3	3	1	3	1	3	1	1	3	1	1	1	4	3	2	1	1	1	1	4
696	2	4	3	4	5	3	3	4	1	3	5	1	1	1	3	1	4	1	5	2	5	3	1	1	4	1	5	3	1	3	1	2	3	2	2	3	1	2	4	1	1	1	2	1	2	1	4	1	4
697	3	2	5	1	4	5	3	5	1	3	2	4	4	3	2	1	4	3	4	2	1	2	5	2	2	4	2	3	1	1	4	1	3	4	1	3	1	2	1	2	2	1	1	1	2	1	3	1	1
698	3	5	4	2	2	2	4	2	5	4	2	1	4	4	3	2	1	5	4	5	5	5	3	5	2	2	1	1	1	4	2	1	1	1	3	1	3	2	1	1	3	3	2	1	1	4	3	3	3
699	3	4	1	3	2	3	3	5	3	3	4	2	4	4	1	4	5	5	1	2	2	4	4	4	2	3	5	3	2	3	1	3	2	3	2	4	3	3	3	2	4	3	1	3	4	4	1	1	1
700	3	1	3	1	5	4	5	1	1	4	2	2	2	3	2	3	3	2	2	4	4	3	4	3	1	3	3	4	3	1	2	1	5	4	5	1	1	4	1	1	1	3	2	3	2	2	2	3	3
701	1	4	3	4	5	2	1	5	5	1	1	3	4	5	3	3	5	5	2	4	5	1	2	4	1	1	4	2	1	2	2	3	4	1	1	4	3	1	1	2	2	3	1	1	3	4	1	3	3
702	4	1	4	4	1	3	4	2	1	5	3	1	5	5	4	4	4	1	1	3	4	5	2	3	1	3	3	3	3	1	4	3	1	3	4	1	1	5	2	1	5	5	4	4	4	1	1	2	3
703	3	5	3	4	2	2	1	5	1	4	3	3	5	1	1	4	3	1	5	3	4	5	2	4	5	1	2	4	3	5	2	3	1	2	1	5	1	3	3	3	5	1	1	4	2	1	5	2	4
704	1	5	1	2	5	5	5	3	3	3	4	2	5	5	3	5	5	1	5	4	3	2	2	1	2	2	3	3	1	3	1	1	4	3	3	2	1	2	2	1	3	4	2	3	4	1	3	3	2
705	1	4	5	2	4	2	3	2	4	3	4	4	3	2	1	1	1	1	5	1	3	1	4	1	2	3	3	5	1	3	4	1	2	1	1	1	2	2	2	3	2	1	1	1	1	1	3	1	1
706	2	2	3	3	4	4	2	4	4	3	1	5	5	4	4	5	3	5	5	5	4	4	5	4	5	3	4	1	1	1	2	1	2	2	1	2	3	1	1	4	3	2	2	3	2	4	3	3	3
707	2	4	4	2	2	2	3	5	5	4	4	4	1	4	2	4	2	3	1	1	5	3	2	3	1	2	3	1	1	3	2	1	1	1	2	4	3	2	2	2	1	2	1	3	1	1	1	1	4
708	5	2	2	1	1	5	4	5	2	2	4	2	1	2	3	4	4	4	3	5	1	4	2	1	2	1	1	2	5	2	3	2	1	5	5	5	2	2	4	3	2	2	4	5	5	5	4	5	1
709	4	5	4	4	5	4	1	1	1	2	4	2	3	5	3	2	1	4	4	1	4	5	5	5	3	1	5	2	3	5	3	4	5	4	1	1	1	1	4	2	2	4	3	1	1	4	4	1	4
710	2	4	5	4	2	3	3	1	3	5	2	4	4	5	3	2	3	1	3	1	4	2	1	3	3	4	5	5	1	2	3	3	1	1	1	1	1	3	1	3	3	3	1	1	2	1	2	1	2
711	1	1	5	1	4	5	4	5	2	2	2	2	5	1	3	3	2	1	4	1	4	3	1	1	3	1	4	1	1	1	4	1	2	4	2	3	1	1	1	1	3	1	1	1	1	1	3	1	3
712	2	2	2	5	4	4	4	5	3	2	3	5	4	2	1	1	3	4	1	3	5	3	3	3	2	3	3	2	1	1	1	4	2	3	3	4	1	1	1	4	3	1	1	1	1	3	1	2	4
713	4	2	4	1	1	5	4	5	5	2	5	5	2	3	3	2	5	1	4	1	1	5	4	4	3	2	5	4	4	2	3	1	1	4	3	4	4	1	4	4	1	3	3	2	5	1	3	1	1
714	3	3	4	5	4	2	2	3	2	4	3	4	4	3	5	2	1	1	1	2	5	4	3	5	1	2	2	3	1	2	2	3	2	1	1	2	1	2	1	2	3	1	3	1	1	1	1	1	4
715	3	3	4	4	5	1	5	1	4	1	2	5	5	5	3	3	4	4	3	5	3	1	5	3	4	3	2	3	3	2	3	4	5	1	5	1	4	1	2	5	4	4	2	2	4	3	2	4	3
716	1	3	5	2	3	2	5	5	1	4	1	2	1	3	1	4	4	2	5	4	2	4	4	5	3	2	4	4	1	1	4	1	1	1	4	3	1	3	1	1	1	1	1	3	3	1	3	3	1
717	1	2	5	4	5	3	1	3	4	3	5	3	4	4	4	5	4	1	4	3	3	3	5	3	5	5	4	1	1	1	3	2	4	2	1	1	2	1	3	1	3	3	3	3	2	1	3	2	2
718	3	5	4	3	5	2	1	1	5	3	4	2	5	2	1	4	2	5	4	3	5	2	4	5	4	4	4	2	3	5	3	3	5	2	1	1	5	3	4	2	4	2	1	4	1	4	3	2	4
719	4	2	4	4	5	2	3	4	4	1	2	3	5	3	5	3	3	2	1	3	4	4	4	1	3	5	5	2	4	1	4	4	5	1	3	4	3	1	1	3	4	3	5	3	2	1	1	3	3
720	5	3	2	1	1	5	2	2	5	5	4	4	5	3	4	5	2	4	3	1	2	3	3	3	2	3	1	4	5	4	2	1	2	5	3	2	5	5	4	4	5	4	4	5	3	4	3	1	3
721	5	5	1	4	2	3	3	1	2	2	1	2	4	1	4	2	1	2	1	2	4	4	2	1	3	4	4	3	5	5	1	4	2	3	3	2	3	2	1	3	4	1	5	3	2	2	1	3	4
722	3	1	4	4	5	1	3	4	1	4	4	3	2	5	5	3	4	1	4	3	5	4	5	1	5	5	2	2	3	1	4	3	4	1	2	4	1	4	4	3	2	4	4	2	3	1	4	2	5
723	1	2	5	4	5	5	4	3	2	2	1	1	1	2	3	2	2	2	2	3	1	5	1	1	5	2	3	3	1	1	4	3	4	3	2	2	1	1	1	1	1	1	2	1	1	1	1	2	1
724	2	3	4	1	3	5	4	4	2	3	5	2	2	1	4	5	4	3	1	2	1	2	1	2	4	4	4	4	1	2	3	1	2	4	3	3	1	1	3	1	1	1	2	4	3	2	1	1	1
725	2	3	3	4	2	4	2	4	3	5	4	2	2	3	2	1	5	4	5	3	4	4	1	3	2	1	1	5	1	2	2	2	1	2	1	2	1	3	3	1	1	2	1	1	4	2	3	2	3
726	5	3	3	2	5	3	3	2	4	3	1	1	4	5	2	1	1	4	5	5	4	1	2	1	5	1	2	3	5	2	2	1	5	2	3	2	3	2	1	1	4	4	1	1	1	4	4	4	4
727	5	5	5	3	3	3	3	1	3	3	3	2	2	2	4	1	5	3	2	1	3	4	5	3	5	3	4	1	4	5	5	3	3	2	2	1	3	3	2	2	1	1	4	1	5	2	2	1	3
728	2	3	4	2	2	4	5	4	3	5	1	4	3	5	4	2	4	1	4	5	5	4	5	2	4	2	2	3	1	2	3	1	1	2	3	3	2	4	1	3	1	3	3	1	2	1	3	4	4
729	1	5	3	3	1	5	3	3	3	5	5	1	4	3	4	5	5	5	4	5	1	5	2	4	2	5	1	3	1	4	2	2	1	3	2	2	2	3	3	1	3	1	3	4	4	4	3	3	1
730	4	1	4	4	5	1	4	4	2	2	1	5	1	1	2	2	5	4	5	4	3	2	3	3	2	3	1	4	4	1	4	3	5	1	4	3	2	1	1	4	1	1	1	1	4	4	5	4	2
731	4	4	3	4	1	5	4	4	1	3	4	2	2	2	5	5	4	4	4	5	4	1	3	2	2	1	4	5	4	3	3	4	1	4	4	4	1	2	3	2	2	2	4	5	4	4	3	5	4
732	5	1	5	5	1	1	5	5	1	1	2	2	2	4	5	3	4	5	3	2	3	1	1	5	4	2	5	2	4	1	4	4	1	1	5	5	1	1	2	1	2	3	4	2	3	4	3	1	3
733	4	2	4	5	4	5	4	2	1	2	4	3	1	3	2	1	4	3	4	5	1	3	2	2	2	2	3	5	3	2	4	4	4	5	4	2	1	2	4	3	1	2	1	1	3	2	3	5	1
734	4	1	2	3	2	5	5	5	1	4	2	2	2	2	5	2	4	5	2	1	3	3	3	5	2	5	4	1	3	1	2	3	1	4	4	5	1	3	1	2	1	2	5	2	4	4	1	1	3
735	5	3	1	5	2	5	5	3	1	3	1	1	4	3	2	5	4	2	3	1	3	3	4	2	4	2	4	5	5	3	2	5	3	5	5	4	1	4	1	2	4	3	3	5	5	2	3	1	3
736	3	4	5	5	2	4	1	3	2	3	1	1	5	1	3	4	4	5	3	3	1	3	2	1	2	5	4	5	3	3	5	4	2	3	1	3	2	2	1	1	4	1	3	4	4	5	2	2	1
737	5	4	2	2	4	5	1	2	4	4	4	1	3	5	3	5	5	4	2	4	1	5	2	5	5	4	2	2	5	4	3	3	4	5	1	3	5	4	5	2	3	5	4	5	5	5	2	4	2
738	1	4	5	4	3	4	5	1	2	3	5	3	4	3	5	2	2	3	1	3	4	2	2	2	1	1	5	3	1	2	4	3	2	3	4	1	1	2	3	1	3	2	3	1	1	2	1	1	3
739	5	2	1	4	4	3	5	1	2	3	1	1	2	2	4	5	3	5	3	1	2	2	1	1	3	1	3	5	5	1	1	4	4	3	4	1	1	3	1	1	1	2	4	4	3	4	3	1	2
740	3	5	3	4	2	5	5	3	4	3	3	5	3	2	3	2	5	4	2	4	4	2	5	1	4	4	5	5	1	3	1	2	1	3	3	1	3	2	1	4	1	1	2	1	4	2	1	3	3
741	1	5	4	2	1	3	5	5	1	4	3	1	4	5	2	3	3	4	1	5	4	2	2	2	4	5	3	1	1	4	3	1	1	1	3	4	1	2	2	1	2	3	1	1	2	3	1	3	2
742	5	3	2	3	2	5	3	5	3	1	1	3	3	5	4	3	2	2	2	1	5	1	2	3	2	3	5	4	5	3	3	4	2	5	3	5	4	1	1	4	3	5	4	4	3	3	3	1	5
743	4	3	2	3	3	1	5	4	2	4	4	5	4	4	3	5	1	2	4	2	1	2	1	3	4	1	2	4	4	3	2	2	3	1	4	4	2	3	4	4	3	3	2	4	1	1	3	1	1
744	3	1	3	5	3	2	4	4	3	3	3	3	2	5	2	2	2	4	2	3	2	3	5	4	5	5	4	3	3	1	3	4	3	1	3	4	2	3	3	3	2	4	1	2	2	3	1	2	1
745	3	2	4	5	1	5	2	1	5	3	4	5	4	3	5	2	1	3	4	4	3	2	2	4	3	3	1	4	2	1	3	5	1	5	1	1	5	2	4	5	3	2	5	1	1	2	3	3	2
746	2	2	4	5	5	4	4	1	4	2	3	2	4	5	2	5	2	5	2	5	3	1	2	3	1	2	3	3	1	1	3	3	3	2	2	1	3	1	1	1	3	3	1	4	1	4	1	3	1
747	5	3	2	1	5	1	2	5	5	1	4	1	1	4	2	2	5	3	3	5	3	1	1	4	4	5	5	5	5	4	2	2	5	2	3	5	5	1	5	2	2	5	3	2	5	4	4	5	3
748	4	3	5	2	2	1	1	4	4	5	1	1	4	4	4	2	3	3	1	2	4	1	2	5	2	1	3	4	4	3	5	2	1	1	1	4	3	5	1	1	4	4	4	2	2	3	1	1	3
749	5	4	3	3	4	4	4	3	4	1	5	5	2	2	5	1	3	3	1	3	4	5	5	1	3	2	2	3	5	5	4	3	4	4	4	3	5	1	5	5	2	2	5	2	4	3	1	3	5
750	4	3	4	1	1	4	3	3	5	2	1	3	1	2	1	3	5	4	4	3	3	2	1	2	4	1	2	4	3	3	4	1	1	4	3	2	4	2	1	2	1	1	1	2	4	4	4	3	2
751	5	3	4	5	3	5	2	3	2	2	3	1	3	1	5	5	3	5	4	2	2	1	5	1	2	2	5	4	5	2	4	4	3	5	2	2	2	2	3	1	3	1	4	4	2	4	4	2	1
752	4	3	4	1	1	4	4	1	3	5	5	4	5	1	1	4	4	4	3	5	4	2	2	1	5	4	2	5	4	3	3	1	1	3	3	1	2	4	5	3	5	1	1	4	3	3	2	4	4
753	5	2	4	1	2	4	3	3	5	4	3	5	2	2	4	4	4	4	3	3	5	3	2	5	3	4	3	1	4	2	4	1	2	3	2	2	5	4	2	5	2	1	3	4	3	3	3	3	5
754	1	3	1	5	5	3	5	4	3	4	5	3	4	5	2	2	1	2	4	2	3	3	3	2	2	1	5	1	1	2	1	4	3	1	3	3	1	3	4	1	2	4	1	1	1	1	3	1	2
755	3	2	5	2	2	5	2	5	4	3	2	5	1	2	2	5	1	1	4	2	3	2	3	3	5	2	5	4	1	1	3	1	1	3	1	3	2	2	1	3	1	1	1	4	1	1	3	1	1
756	1	5	2	4	2	3	3	5	3	5	4	5	3	1	5	2	1	5	2	1	5	4	2	4	3	5	5	2	1	4	1	2	1	1	1	3	1	4	3	4	2	1	4	1	1	3	1	1	4
757	4	5	1	2	3	2	2	3	4	5	4	4	1	2	2	2	5	5	5	3	5	1	1	4	4	4	4	1	4	4	1	2	2	1	1	3	3	5	4	3	1	2	1	2	5	5	4	3	4
758	3	1	5	4	5	4	5	1	1	3	1	5	5	1	2	5	3	2	1	4	5	4	3	2	4	3	4	4	2	1	4	4	4	4	5	1	1	3	1	4	5	1	1	4	3	2	1	3	4
759	4	2	3	3	1	5	5	2	4	5	2	2	5	2	1	1	5	4	1	1	5	3	2	1	3	4	3	5	3	2	3	3	1	5	5	2	4	5	2	2	5	1	1	1	5	3	1	1	5
760	1	3	1	3	5	3	5	5	3	2	4	1	4	1	1	5	1	1	3	4	3	1	5	3	3	2	1	5	1	1	1	1	4	1	4	4	1	1	3	1	3	1	1	4	1	1	2	2	1
761	4	3	1	3	3	5	4	1	3	3	1	3	3	3	2	2	4	5	1	5	5	2	4	5	5	3	1	4	3	2	1	3	2	4	3	1	2	3	1	3	3	3	1	1	4	4	1	5	4
762	2	3	3	4	3	5	5	5	4	2	4	5	4	5	1	1	3	2	1	5	4	4	3	4	1	4	1	1	1	1	1	3	2	3	3	3	2	1	2	4	3	3	1	1	1	1	1	4	2
763	5	4	3	1	3	3	3	5	5	2	1	4	3	1	1	2	4	3	4	2	5	1	3	5	2	4	1	3	5	3	3	1	2	3	3	4	4	1	1	4	3	1	1	1	3	3	4	2	4
764	2	5	1	4	1	5	4	5	3	4	3	1	1	4	4	5	5	3	4	1	5	5	1	5	3	4	1	4	1	4	1	3	1	3	2	3	1	2	1	1	1	3	3	4	3	1	2	1	4
765	5	2	4	1	4	2	4	5	5	2	3	5	1	2	4	4	1	5	2	1	5	2	4	2	3	2	3	2	5	1	3	1	3	1	3	5	4	2	3	5	1	1	4	4	1	5	1	1	4
766	2	4	5	5	3	4	4	3	1	4	1	1	5	5	2	5	4	4	1	4	5	5	5	3	4	2	4	4	1	3	4	4	2	2	2	1	1	3	1	1	3	3	1	3	3	2	1	3	4
767	5	3	5	4	4	5	3	1	2	1	2	2	3	5	1	5	4	3	3	4	1	4	1	2	3	1	5	5	5	3	5	5	4	5	4	2	3	1	3	3	3	5	1	5	4	3	4	4	2
768	5	5	2	4	5	3	4	1	4	2	1	5	1	1	2	3	1	3	4	2	5	1	3	1	2	5	4	4	5	5	2	4	5	4	4	1	5	2	1	5	2	1	2	3	1	3	4	3	5
769	3	4	4	2	3	3	5	4	3	2	2	3	4	2	5	2	1	1	4	3	4	4	4	4	5	5	2	1	2	3	4	1	2	3	5	3	2	1	2	2	4	1	5	2	1	1	4	2	4
770	1	5	4	5	1	3	3	4	5	2	5	1	2	3	4	4	3	1	3	1	2	3	1	2	3	4	3	5	1	4	3	4	1	1	1	2	4	1	3	1	1	2	2	2	2	1	1	1	1
771	4	3	4	1	1	5	5	3	2	4	3	5	4	5	4	2	3	4	1	1	4	4	4	1	1	4	5	5	4	2	3	1	1	4	5	2	1	4	3	5	4	4	3	2	3	3	1	1	4
772	2	4	3	3	3	1	4	4	5	5	5	3	4	3	1	5	3	3	1	2	4	2	5	3	1	1	4	2	1	3	1	2	1	1	3	3	3	3	3	1	3	2	1	3	1	1	1	1	3
773	3	5	2	5	2	3	3	3	4	5	1	1	3	5	2	1	3	1	1	1	3	3	4	4	4	1	5	3	1	4	1	3	1	2	2	2	2	3	1	1	2	4	1	1	2	1	1	1	2
774	4	3	5	5	5	2	3	2	4	2	4	4	4	2	3	2	3	3	4	2	3	5	3	5	2	2	2	3	3	3	5	5	4	1	3	2	3	2	4	3	3	2	2	2	2	2	3	1	3
775	5	4	2	1	1	3	1	4	5	5	5	2	1	4	2	3	4	4	4	5	4	1	4	5	4	3	3	5	5	5	3	1	2	3	2	4	5	5	5	2	2	5	2	4	4	5	5	5	4
776	4	1	4	4	2	3	4	5	4	1	1	1	4	2	5	4	2	2	4	4	2	2	2	4	2	1	4	1	4	1	4	4	2	2	4	4	3	1	1	1	3	1	4	4	1	2	3	3	1
777	4	4	3	5	5	1	2	3	1	1	4	2	2	3	2	1	2	2	5	1	2	2	4	2	2	5	1	3	4	4	2	4	5	1	1	3	1	1	3	2	2	3	1	1	2	2	5	1	1
778	2	2	3	1	2	5	1	5	5	5	1	4	5	3	2	2	2	1	3	3	3	3	3	4	3	3	1	1	1	1	1	1	1	4	1	3	3	4	1	2	3	2	1	1	1	1	2	2	1
779	3	3	1	4	3	5	5	5	1	2	4	3	4	3	1	4	1	1	4	4	3	5	1	2	3	3	5	5	2	2	1	4	3	5	5	5	1	1	4	3	4	3	1	3	1	1	4	3	3
780	1	4	5	4	5	4	3	4	1	1	4	4	2	4	1	3	1	2	4	3	1	3	5	1	5	3	4	4	1	3	3	3	3	2	1	3	1	1	2	3	1	2	1	1	1	1	2	2	1
781	5	5	5	5	4	3	2	1	2	1	4	3	1	5	4	1	5	4	1	5	3	4	1	5	3	5	3	1	5	5	5	5	4	3	2	2	3	2	5	4	2	5	5	1	5	5	1	5	4
782	4	2	4	4	5	2	4	4	2	2	4	2	4	4	5	1	4	3	1	1	1	5	4	5	4	5	5	3	4	1	3	3	4	1	4	4	1	1	4	1	4	4	5	1	3	2	1	1	1
783	4	2	4	2	2	4	5	2	2	4	2	2	4	4	1	5	5	2	5	2	1	4	4	4	5	1	5	5	3	1	4	2	2	4	5	1	2	3	1	2	4	3	1	4	5	1	5	2	1
784	4	3	2	2	5	3	5	4	5	1	5	1	2	4	1	4	5	5	2	5	1	2	4	2	4	3	1	1	4	2	1	1	5	2	5	3	5	1	4	1	1	3	1	4	4	4	2	4	1
785	2	1	5	4	4	3	1	5	5	1	4	2	1	5	1	4	3	3	2	2	4	2	3	4	4	4	1	2	1	1	4	2	3	1	1	3	4	1	2	1	1	4	1	2	1	2	1	1	3
786	2	5	2	5	3	5	5	1	3	4	1	4	2	4	5	4	1	1	4	1	1	4	3	3	2	1	4	1	1	4	1	4	2	4	3	1	2	2	1	2	1	3	4	2	1	1	3	1	1
787	4	3	2	1	4	5	5	1	4	4	4	4	5	2	4	2	4	3	3	3	4	2	5	1	5	4	3	3	3	3	1	1	4	4	4	1	3	3	4	4	4	2	3	1	4	2	3	2	3
788	3	5	5	3	3	2	4	1	1	5	5	2	3	1	2	5	5	1	5	5	4	3	5	4	2	5	2	5	2	5	5	2	3	2	4	1	1	5	4	2	2	1	2	5	4	1	5	4	3
789	2	4	3	1	4	3	4	3	3	4	2	4	4	3	1	3	5	4	4	2	3	2	4	3	3	5	5	1	1	3	1	1	3	2	3	1	2	2	1	2	3	2	1	2	4	3	3	1	1
790	5	1	4	4	3	5	2	4	1	4	4	2	2	5	4	4	3	3	1	1	3	1	4	2	4	3	5	5	5	1	5	4	3	5	3	4	1	4	5	2	2	5	5	5	3	4	2	1	4
791	4	3	5	4	5	5	2	2	1	2	4	5	1	2	3	1	4	5	4	4	3	3	5	2	4	2	5	4	3	2	5	4	4	4	2	2	1	1	3	4	1	1	2	1	4	5	4	4	2
792	4	2	5	1	5	5	1	5	3	1	5	3	3	4	3	2	1	1	1	5	5	2	3	5	3	3	5	5	3	2	4	1	4	5	1	5	2	1	5	2	2	3	3	1	1	1	1	5	5
793	5	3	5	1	2	2	5	1	5	4	2	2	4	1	2	3	3	1	4	5	1	5	1	3	4	3	4	5	5	3	4	1	1	2	5	1	5	3	2	1	4	1	1	3	2	1	3	4	1
794	5	2	2	4	1	3	2	5	4	4	2	2	2	3	2	1	5	2	3	5	4	2	5	4	3	1	2	1	5	3	3	5	1	4	2	5	5	4	2	3	2	4	2	1	5	2	4	5	5
795	2	2	5	3	2	3	1	4	5	4	5	1	4	1	5	2	4	1	4	4	4	3	1	1	4	2	4	3	1	1	4	1	1	1	1	2	4	2	3	1	3	1	3	1	3	1	3	3	3
796	4	5	3	4	3	5	2	5	1	3	2	3	3	4	1	3	5	5	4	1	1	5	2	4	4	5	5	2	3	4	2	4	2	4	2	5	1	3	2	2	3	4	1	2	4	5	4	1	1
797	3	5	1	5	5	3	3	3	4	2	1	3	1	1	1	3	3	2	3	3	1	2	5	3	3	5	1	2	1	4	1	4	4	2	1	2	2	1	1	2	1	1	1	2	1	1	2	2	1
798	5	5	1	4	2	4	4	4	1	1	2	4	1	2	2	4	3	4	3	2	1	5	2	1	2	4	3	2	5	5	1	5	2	4	5	5	1	2	3	4	2	2	2	5	4	5	3	3	1
799	4	4	4	5	1	2	3	5	3	2	4	2	3	2	1	2	1	2	1	1	2	5	4	4	4	1	4	1	3	3	3	5	1	1	2	5	3	2	3	1	3	2	1	2	1	1	1	1	2
800	5	5	1	5	2	1	4	3	3	1	2	4	3	3	2	5	1	2	2	2	2	5	4	2	2	1	3	5	5	5	1	5	3	2	5	4	4	2	2	5	4	4	3	5	1	3	3	2	2
801	3	5	4	3	2	5	5	3	3	4	1	3	3	2	5	1	2	4	4	3	3	4	3	1	3	5	3	2	1	3	3	1	1	3	4	2	2	2	1	2	1	1	3	1	1	3	2	2	1
802	2	1	2	4	3	3	3	4	5	5	2	5	5	3	3	2	1	2	2	4	4	2	2	2	5	4	2	3	1	1	1	2	1	2	1	3	4	3	1	4	3	1	1	1	1	1	1	3	2
803	2	1	4	5	3	5	2	5	1	3	3	1	5	1	4	1	5	1	2	1	1	5	4	4	5	5	5	2	1	1	3	3	2	3	1	3	1	2	2	1	4	1	2	1	4	1	1	1	1
804	1	1	5	4	4	3	3	5	4	1	2	5	2	1	1	2	5	2	5	5	3	4	4	1	3	4	5	5	1	1	3	2	2	2	2	3	2	1	1	3	1	1	1	1	3	1	3	4	1
805	1	1	4	1	5	3	5	5	2	4	5	2	3	3	2	5	5	4	4	3	4	2	3	5	3	1	3	4	1	1	3	1	4	1	3	4	1	3	4	1	1	1	1	4	4	3	2	1	2
806	4	5	2	5	2	4	4	1	4	3	5	5	2	4	1	1	1	3	4	1	3	5	2	4	4	5	4	4	3	4	1	5	2	3	4	1	4	3	4	5	1	4	1	1	1	3	3	1	3
807	4	3	1	4	5	3	5	2	3	4	3	5	1	3	4	2	1	2	3	5	5	4	5	1	5	4	3	3	4	2	1	4	5	2	5	1	3	3	2	5	1	3	3	1	1	2	2	5	5
808	1	3	4	4	5	2	3	3	5	1	1	3	2	1	4	5	2	1	3	5	1	3	1	5	4	4	3	4	1	1	2	2	4	1	2	1	4	1	1	2	1	1	2	4	1	1	2	4	1
809	5	4	1	2	3	2	5	4	5	2	1	4	4	2	5	2	4	2	4	5	1	1	2	4	1	4	5	2	5	5	2	3	3	2	5	5	5	3	1	4	5	2	5	2	4	3	5	5	1
810	5	1	5	5	5	3	2	3	1	5	4	1	2	1	3	4	3	5	5	1	5	5	2	2	3	3	2	1	5	2	5	5	5	3	3	4	2	5	5	2	3	1	3	5	4	5	5	1	5
811	2	5	1	2	1	5	2	5	3	5	3	2	3	2	2	4	2	3	4	4	2	5	5	4	2	5	2	2	1	4	1	1	1	4	1	4	2	3	1	1	2	1	1	2	1	1	2	3	1
812	5	3	2	2	4	5	4	4	2	2	2	1	5	4	5	4	4	4	4	3	3	1	2	4	5	3	2	1	5	4	2	2	5	5	5	5	3	2	2	1	5	4	5	4	5	5	4	4	3
813	2	3	3	2	4	2	5	4	2	5	5	4	1	1	5	1	5	1	5	5	5	5	3	1	5	2	4	2	1	2	2	1	3	1	4	3	1	4	3	3	1	1	4	1	4	1	4	3	3
814	5	1	5	4	5	3	2	3	4	1	5	1	4	5	3	3	4	5	3	4	4	1	3	5	3	3	3	4	5	2	5	4	5	4	3	3	5	1	5	1	4	5	3	3	4	5	4	4	5
815	1	5	5	2	4	3	1	5	1	4	4	3	3	5	3	5	2	5	3	1	3	4	3	2	5	4	5	5	1	3	4	1	2	1	1	4	1	3	3	1	1	3	2	3	1	4	1	1	2
816	3	5	1	2	5	5	1	3	2	5	3	2	4	4	2	1	2	2	1	1	3	3	1	4	4	2	5	2	3	5	1	2	5	4	1	3	1	4	3	1	3	3	2	1	1	1	1	1	3
817	2	5	5	3	4	5	4	1	4	2	2	5	4	5	3	2	5	3	5	4	4	4	4	1	3	3	4	1	1	4	4	2	3	4	3	1	3	1	1	3	2	3	2	1	3	2	4	3	3
818	4	2	5	5	5	1	5	1	2	3	5	4	4	5	1	4	4	2	2	2	4	4	5	5	1	4	5	5	4	2	5	5	5	1	5	1	1	3	5	4	4	4	1	4	4	2	2	1	4
819	3	1	4	5	5	4	2	2	5	5	4	2	5	2	5	1	3	1	5	3	3	5	5	2	5	4	5	4	2	1	3	4	4	2	1	1	3	4	3	1	4	1	4	1	1	1	3	1	1
820	1	5	3	4	4	4	2	2	4	5	2	2	1	1	5	2	2	3	5	5	3	3	1	5	5	3	4	4	1	3	2	3	3	2	1	1	2	4	1	1	1	1	4	1	1	1	3	3	1
821	5	3	2	4	3	5	1	5	2	4	4	2	3	3	4	4	1	3	2	3	1	4	4	1	2	4	5	4	5	3	2	4	4	5	2	5	2	5	5	2	3	3	4	5	2	3	2	4	1
822	1	4	5	3	5	4	1	5	5	1	3	1	5	3	3	1	5	4	5	2	4	3	4	3	3	4	3	3	1	3	4	1	4	3	1	4	4	1	2	1	4	1	2	1	4	3	4	1	3
823	4	3	1	5	2	3	3	3	4	5	2	1	1	5	3	3	3	3	3	5	4	2	3	4	1	5	4	3	4	3	1	4	1	3	3	2	4	5	2	1	1	4	2	2	3	3	3	4	3
824	5	3	3	5	2	3	5	2	2	4	2	3	3	5	5	2	1	4	1	2	2	1	4	1	5	3	5	3	5	2	2	5	1	3	5	2	2	4	2	2	3	4	5	2	1	3	1	2	2
825	2	5	5	1	4	4	1	4	5	4	5	1	2	1	4	5	4	4	2	4	2	5	5	2	1	5	1	5	1	3	3	1	2	2	1	3	4	2	4	1	1	1	3	3	3	3	1	2	1
826	3	4	4	1	5	3	3	1	5	3	3	3	5	1	3	4	5	2	1	4	3	2	1	5	2	2	4	1	3	4	4	1	4	3	3	1	5	3	3	2	5	1	2	4	5	2	1	3	2
827	3	4	3	5	1	2	5	5	4	4	2	1	5	4	5	1	3	1	5	5	2	5	4	2	5	1	5	1	2	3	1	3	1	1	3	3	3	2	1	1	3	3	3	1	2	1	3	4	1
828	4	5	4	2	1	1	3	5	1	5	3	4	3	2	4	4	4	3	2	5	3	1	1	3	5	1	5	4	3	4	3	2	1	1	2	5	1	5	3	3	3	2	3	4	3	3	2	4	2
829	3	5	5	1	5	4	3	2	5	2	1	3	5	2	5	1	2	2	3	3	2	3	2	4	5	4	4	5	2	3	4	1	3	3	2	1	3	1	1	2	3	1	3	1	1	1	2	2	1
830	2	5	1	4	3	3	3	5	2	4	5	4	4	2	3	2	5	5	5	2	4	4	1	5	4	1	4	5	1	4	1	3	1	2	2	4	1	3	3	2	3	1	1	1	3	3	4	1	2
831	5	2	3	4	1	1	3	5	5	4	4	5	4	5	3	4	5	4	1	1	2	5	2	5	4	5	1	4	5	2	3	5	2	1	3	5	5	4	4	5	4	5	3	4	5	5	1	1	2
832	5	5	2	2	3	4	2	3	1	5	4	3	1	5	1	3	2	5	1	2	4	3	3	5	1	4	5	5	4	4	2	1	3	3	1	3	1	4	4	2	1	4	1	2	1	5	1	2	4
833	3	4	3	3	3	5	4	2	3	2	4	3	2	2	4	3	5	4	5	3	2	4	4	4	1	3	1	4	3	3	3	2	2	5	3	1	2	2	3	2	1	2	4	3	5	3	4	2	1
834	5	4	4	5	5	3	4	2	1	1	5	5	3	4	5	5	1	4	3	5	5	5	1	5	5	1	5	4	5	4	4	5	5	3	5	3	2	1	5	5	4	5	5	5	1	5	3	5	5
835	2	4	1	5	4	3	5	4	5	2	2	1	1	2	5	2	1	2	2	5	4	1	5	2	2	4	1	1	1	2	1	3	2	2	3	3	3	1	1	1	1	1	3	1	1	1	1	4	3
836	3	1	5	5	1	3	5	5	3	3	1	4	2	4	4	5	3	5	2	1	2	5	5	5	5	4	1	4	3	1	4	4	1	3	5	5	2	2	1	4	1	3	4	5	2	5	1	1	2
837	2	4	4	5	4	4	1	4	3	5	5	4	1	5	5	3	4	5	5	5	5	1	2	3	1	3	5	3	1	3	3	3	2	2	1	2	2	4	4	3	1	3	3	1	2	3	4	3	4
838	3	2	3	2	4	4	4	4	4	5	3	2	4	5	5	5	3	4	5	5	4	3	5	2	1	1	1	3	1	1	2	1	3	2	3	2	3	3	1	1	3	3	4	3	1	3	3	4	2
839	1	5	5	1	3	3	5	4	1	5	5	1	1	3	4	4	1	2	5	5	1	2	3	1	1	5	1	1	1	3	3	1	1	2	3	2	1	4	3	1	1	2	2	2	1	1	4	4	1
840	1	1	5	3	5	5	5	3	5	4	1	1	2	4	3	1	5	2	2	1	4	2	1	4	1	1	4	4	1	1	3	1	3	3	3	2	3	2	1	1	1	2	1	1	3	1	1	1	3
841	1	2	3	4	5	5	4	2	5	3	2	3	1	2	5	2	2	2	2	3	1	4	2	5	2	5	3	5	1	1	2	3	4	4	3	1	4	2	1	1	1	1	4	1	1	1	1	2	1
842	1	2	5	4	5	2	5	5	5	1	1	1	4	2	1	5	5	5	5	3	4	2	2	1	3	2	4	5	1	1	3	2	3	1	3	3	3	1	1	1	3	1	1	3	3	4	3	2	2
843	4	4	3	5	2	1	5	5	1	5	3	5	3	2	2	4	3	2	5	1	1	3	4	5	3	1	3	5	4	4	2	5	2	1	5	4	1	4	2	4	3	1	1	4	3	2	5	1	1
844	5	5	1	2	4	5	2	3	5	4	3	3	4	5	1	4	4	4	3	2	1	5	5	2	4	1	5	5	5	4	1	1	4	5	1	3	5	4	3	2	3	4	1	3	4	3	3	1	1
845	5	3	3	2	3	5	3	4	2	4	5	5	3	1	1	5	5	2	5	5	2	4	4	2	2	4	4	4	5	4	3	2	4	5	4	4	2	5	5	5	3	2	1	5	5	3	5	5	2
846	4	4	5	3	1	4	2	3	3	4	5	4	4	5	2	5	4	1	5	2	5	5	3	3	4	4	5	1	4	4	5	3	1	3	2	2	3	4	4	3	4	4	2	4	3	1	4	1	5
847	1	3	4	5	4	5	1	2	4	4	2	4	4	5	5	2	1	4	1	2	2	5	4	3	2	4	1	5	1	1	3	3	2	3	1	1	3	3	1	2	2	3	4	1	1	3	1	1	1
848	1	1	2	5	4	5	2	5	5	2	1	4	2	3	1	3	1	4	4	5	3	1	4	2	4	2	1	4	1	1	1	3	3	4	1	3	4	1	1	2	1	2	1	2	1	2	3	4	2
849	2	3	4	5	4	4	5	2	1	4	1	3	4	3	2	4	3	3	2	1	1	4	2	4	1	2	5	2	1	1	3	3	2	2	3	1	1	3	1	2	2	1	1	3	1	1	1	1	1
850	1	5	4	3	4	4	4	2	2	5	1	3	2	4	1	3	3	3	3	5	3	1	2	1	4	5	5	4	1	4	2	1	2	2	2	1	1	4	1	1	1	3	1	2	2	1	2	3	1
851	1	1	2	5	5	5	3	2	5	5	2	1	5	1	5	4	3	5	4	2	4	2	5	2	4	3	1	1	1	1	1	3	4	3	1	1	4	4	1	1	4	1	3	3	2	3	3	1	3
852	3	4	1	5	5	3	3	4	3	1	1	1	4	4	3	4	1	2	1	2	3	5	4	4	1	1	2	4	3	3	1	5	4	3	3	3	3	1	1	1	3	3	3	4	1	2	1	1	2
853	2	4	4	1	2	4	3	3	5	5	2	4	3	3	2	4	2	1	3	2	2	1	5	3	2	3	5	2	1	3	3	1	1	3	1	1	4	3	1	3	1	2	1	3	1	1	1	1	1
854	5	3	3	2	4	4	2	2	1	5	4	2	2	5	2	1	5	1	3	4	2	5	1	4	4	2	4	2	5	4	3	3	5	4	2	3	2	5	4	2	2	5	2	1	5	2	4	4	3
855	3	5	1	4	1	5	1	1	5	5	4	5	4	2	2	5	1	3	1	5	4	1	2	5	1	1	4	4	2	5	1	4	1	4	1	1	5	5	4	5	4	2	1	5	1	2	1	5	4
856	5	3	1	4	4	2	4	5	3	2	3	3	1	4	3	5	5	4	4	2	2	2	4	3	1	2	1	5	5	3	1	3	4	1	3	4	3	1	2	2	1	3	2	4	4	3	3	2	1
857	5	4	5	3	4	4	2	4	1	5	5	2	4	3	1	2	4	3	4	2	3	3	3	3	4	3	4	3	5	4	5	3	3	3	2	4	1	5	5	2	4	2	1	1	3	3	3	2	2
858	1	4	4	5	4	5	5	3	1	5	4	5	5	5	2	2	2	2	3	5	3	4	1	3	2	2	4	5	1	2	2	4	2	3	4	1	1	4	3	4	4	3	1	1	1	1	1	3	1
859	2	4	2	4	3	3	4	5	3	5	4	4	3	5	4	3	4	2	2	3	4	3	1	3	3	2	2	4	1	3	1	2	2	2	2	4	2	4	3	2	1	3	2	1	2	1	1	2	3
860	4	1	1	1	5	2	4	5	5	5	5	5	3	4	5	4	3	3	4	1	2	1	1	1	5	3	1	3	4	1	1	1	4	2	3	4	4	4	5	5	2	4	4	3	3	3	4	1	2
861	5	3	4	5	5	1	2	4	4	4	5	1	5	5	3	1	4	2	4	5	1	1	1	3	4	3	2	5	5	3	3	4	4	1	2	4	3	4	4	1	4	5	2	1	3	1	4	5	1
862	4	5	5	5	4	4	4	3	2	1	4	2	4	1	4	2	3	1	2	5	5	5	3	4	4	4	3	5	3	5	4	4	3	3	4	3	2	1	3	2	4	1	4	1	2	1	2	4	4
863	2	4	1	5	5	3	4	5	4	1	3	2	1	4	4	1	4	2	2	4	4	2	4	5	3	5	4	4	1	2	1	3	3	2	2	4	3	1	2	1	1	2	3	1	3	1	1	2	3
864	5	2	3	4	5	2	4	5	2	4	3	5	5	3	1	4	3	5	4	4	1	5	2	1	1	2	2	1	4	2	2	3	5	1	3	4	1	4	2	4	4	3	1	4	3	5	4	4	1
865	5	3	5	1	4	3	3	4	4	3	4	2	4	1	1	2	4	1	5	4	2	4	3	3	1	3	2	1	4	3	4	1	4	3	3	3	4	3	3	1	3	1	1	1	4	1	5	4	1
866	4	5	5	3	4	3	4	3	4	1	3	3	4	2	2	1	5	5	1	5	4	2	1	4	1	2	5	4	4	5	4	2	3	2	4	3	4	1	3	2	4	1	1	1	4	5	1	5	4
867	5	5	4	5	5	1	4	2	2	3	4	1	3	3	2	5	1	4	3	1	2	3	3	2	2	2	1	1	5	5	5	5	5	2	4	3	3	4	4	2	4	4	2	5	2	4	3	2	3
868	5	5	2	4	4	3	4	3	4	1	1	4	2	3	4	3	5	4	2	5	4	1	4	1	1	4	4	1	4	4	1	4	3	3	3	2	4	1	1	3	1	3	4	2	5	3	2	4	4
869	2	3	5	4	2	5	5	3	2	3	1	5	1	3	4	5	4	2	5	1	4	2	5	2	1	5	2	3	1	1	4	2	1	3	3	1	1	1	1	4	1	2	3	3	2	1	3	1	3
870	2	4	4	5	5	3	5	5	1	2	4	5	4	5	5	3	1	2	2	3	3	2	2	1	5	1	2	5	1	2	2	4	3	1	4	4	1	1	3	3	2	3	4	1	1	1	1	2	1
871	5	3	4	3	5	1	5	1	2	5	5	4	3	1	1	4	4	3	3	5	2	3	4	3	1	2	5	1	5	4	5	3	5	2	5	2	3	5	5	4	4	2	2	5	4	4	3	5	3
872	1	1	4	1	5	5	5	2	5	5	2	3	1	5	1	4	1	2	1	1	1	3	3	4	2	1	1	1	1	1	2	1	4	4	4	1	4	4	1	2	1	3	1	3	1	1	1	1	1
873	4	4	5	5	3	3	4	2	2	3	2	3	5	4	1	4	3	3	4	3	2	2	3	3	2	3	3	4	4	4	4	5	3	3	3	2	1	2	1	2	4	4	1	3	2	2	3	2	2
874	4	5	4	3	3	5	2	5	4	2	4	5	2	5	1	3	2	3	1	2	3	3	2	3	3	2	3	3	4	4	4	3	2	4	1	5	3	2	3	4	1	5	1	2	2	3	1	1	2
875	3	1	5	5	5	4	5	1	5	1	2	3	4	1	2	3	3	3	1	2	5	2	2	2	1	1	1	2	3	1	5	5	5	3	4	1	4	1	1	2	3	1	1	3	3	2	1	1	4
876	5	3	4	1	5	4	5	5	1	1	5	2	5	5	3	3	3	2	2	5	3	2	1	5	4	5	4	3	5	3	5	2	5	4	5	5	1	2	5	2	5	5	3	4	3	3	3	5	4
877	2	3	5	3	5	2	5	4	1	4	4	3	2	1	5	3	2	1	4	2	2	2	4	5	3	5	1	3	1	1	3	2	4	1	3	3	1	3	3	2	1	1	4	2	1	1	3	1	1
878	4	3	3	1	4	5	5	2	2	5	5	4	3	2	3	4	5	3	5	5	1	3	3	5	4	1	5	2	3	2	3	1	3	5	4	1	2	5	5	3	2	2	3	4	4	2	5	4	1
879	5	4	3	5	5	3	3	5	4	2	5	3	1	1	3	3	2	3	1	4	3	2	4	2	4	3	1	4	5	4	4	5	5	3	3	5	4	2	5	4	2	1	4	4	3	3	1	4	4
880	1	4	5	3	1	5	4	5	2	3	1	4	3	4	5	4	4	5	5	3	1	5	3	4	4	2	5	3	1	3	4	2	1	3	2	4	1	1	1	3	2	3	4	2	2	4	4	2	1
881	1	5	4	5	5	1	5	1	4	3	1	2	3	4	3	1	4	2	1	1	4	4	3	2	3	3	1	4	1	4	2	4	4	1	4	1	2	2	1	1	2	2	2	1	3	1	1	1	3
882	5	5	3	3	2	4	4	3	5	3	5	5	3	1	4	5	5	1	2	1	1	5	4	1	2	3	1	1	5	5	4	4	3	4	5	4	5	3	5	5	4	2	4	5	5	1	2	1	2
883	3	3	5	3	4	2	3	3	5	4	2	5	5	4	2	4	2	4	5	5	1	3	4	1	3	4	2	3	3	3	4	3	4	1	3	2	5	3	2	4	4	4	1	3	2	3	4	5	1
884	5	4	3	5	1	1	3	5	4	4	2	3	5	3	4	5	1	1	5	3	3	1	1	4	5	3	4	3	5	4	3	5	1	1	3	4	4	3	2	2	5	2	3	5	1	1	4	2	3
885	3	4	5	3	3	5	4	4	3	2	3	5	5	5	4	1	5	5	2	2	3	3	3	5	2	3	2	5	1	3	4	1	2	4	2	3	2	1	2	3	4	4	3	1	4	3	1	1	1
886	1	2	5	5	5	2	3	3	4	5	5	3	5	3	3	3	1	1	1	1	2	4	4	3	5	1	4	4	1	1	3	4	3	1	2	2	3	4	4	2	3	1	1	2	1	1	1	1	1
887	5	5	3	2	1	2	5	2	5	5	4	4	2	1	2	1	2	3	3	1	4	1	2	5	3	5	3	2	5	5	4	2	1	2	5	3	5	5	5	4	3	2	2	1	2	3	3	1	4
888	2	5	1	2	4	1	5	3	5	5	1	1	4	4	1	1	1	3	5	4	4	2	3	1	1	3	4	1	1	4	1	1	2	1	3	2	3	3	1	1	2	3	1	1	1	2	4	2	2
889	1	5	4	4	3	5	5	2	1	3	5	2	1	3	3	5	3	2	3	4	2	1	1	5	5	4	1	1	1	4	3	3	2	3	4	1	1	1	4	1	1	1	1	3	2	1	1	3	1
890	5	4	4	3	3	3	5	5	2	1	5	2	2	4	5	2	4	1	4	1	3	3	4	3	5	4	2	5	4	3	4	3	2	3	5	4	1	1	5	1	1	3	5	1	3	1	3	1	2
891	3	2	4	5	3	4	4	4	1	4	1	2	1	4	5	5	2	4	1	5	3	4	4	3	5	3	2	1	3	1	4	4	3	3	4	3	1	4	1	2	1	4	5	5	1	3	1	4	2
892	5	4	2	5	4	5	3	2	4	3	3	5	3	2	2	1	2	3	2	5	1	3	1	3	5	1	4	3	5	4	2	5	4	5	4	2	5	3	4	5	3	3	2	1	2	4	3	5	2
893	5	1	4	4	5	5	4	1	3	5	5	5	2	1	1	1	1	1	4	5	4	2	3	5	2	4	3	2	4	1	3	3	5	5	3	1	3	4	5	4	1	1	1	1	1	1	4	5	3
894	5	4	1	1	2	5	4	3	5	5	2	4	4	1	1	5	2	4	2	3	4	1	5	2	1	5	1	4	5	5	2	2	3	5	4	3	5	5	3	4	4	2	1	5	2	5	3	4	5
895	3	5	3	2	3	2	3	5	5	5	4	1	5	2	5	4	2	4	2	3	1	1	4	1	4	4	4	1	2	3	1	1	2	1	1	4	4	4	3	1	4	1	3	3	1	2	1	2	1
896	2	1	4	5	3	2	5	5	5	4	2	3	2	1	3	2	3	1	3	5	4	1	3	1	5	4	1	5	1	1	3	3	2	1	4	4	3	2	1	1	1	1	1	1	2	1	1	3	2
897	4	5	5	4	5	4	2	4	1	5	5	3	3	1	5	5	3	3	4	5	5	4	5	1	3	3	3	2	3	5	5	3	4	3	2	4	1	5	5	3	3	1	5	4	2	3	4	4	5
898	5	5	4	1	4	1	2	5	5	2	4	4	3	1	4	2	4	5	1	3	1	5	5	5	5	2	3	5	5	5	5	2	4	2	3	5	5	3	5	4	3	1	5	2	5	5	2	3	2
899	5	4	3	4	3	4	4	2	5	1	5	4	4	5	4	3	4	5	5	5	2	2	2	2	2	2	2	5	5	5	4	5	3	4	5	2	5	2	5	4	4	5	4	3	5	5	5	5	3
900	1	1	4	2	4	3	5	5	5	5	2	3	5	1	3	2	5	2	5	1	3	1	5	4	3	2	5	1	1	1	2	1	2	1	3	3	4	3	1	1	4	1	2	1	4	1	4	1	1
901	5	2	4	4	3	3	3	5	5	2	1	4	4	4	2	2	3	1	3	2	5	3	2	2	5	5	5	1	4	2	3	4	3	2	3	5	4	2	1	3	4	4	2	1	2	1	3	1	4
902	4	5	4	4	5	3	2	5	5	1	2	3	5	3	5	5	1	4	2	1	3	5	5	2	1	1	3	1	4	5	3	3	5	2	2	5	5	1	1	3	4	3	4	5	1	3	2	1	3
903	4	4	1	5	5	5	3	2	4	5	1	5	2	2	4	3	4	5	1	4	3	4	2	5	5	5	5	5	4	4	1	4	4	5	2	2	3	5	1	5	2	2	4	3	4	4	1	3	2
904	4	5	2	4	5	1	4	5	1	5	2	3	5	4	5	5	5	5	4	4	5	3	5	4	2	5	5	5	4	4	1	3	5	1	3	4	1	4	2	2	4	4	5	5	4	5	4	4	4
905	5	4	2	5	5	4	2	3	4	5	5	1	2	1	3	4	5	2	5	1	1	4	2	2	4	1	1	1	5	3	2	5	5	4	1	2	3	4	5	1	2	1	3	4	4	1	4	1	1
906	4	5	4	3	4	5	2	4	2	3	1	3	4	2	2	5	2	5	1	4	5	1	2	2	1	2	1	5	3	4	3	3	3	4	2	4	2	2	1	2	4	1	2	4	1	4	1	4	5
907	5	5	3	4	4	3	4	3	1	5	5	4	2	5	3	2	2	5	5	5	3	2	4	3	1	5	2	3	4	5	3	4	3	2	4	2	1	4	5	4	1	4	2	2	1	4	4	4	2
908	3	3	3	4	4	5	4	5	5	3	4	5	2	2	4	3	3	5	4	2	5	5	1	4	5	2	1	2	2	3	3	4	3	5	3	4	4	2	3	4	1	2	4	2	3	5	3	2	4
909	5	2	4	4	4	1	3	5	4	4	2	4	2	2	3	1	2	2	3	2	5	1	5	4	1	4	2	3	5	3	4	5	4	1	3	5	4	5	3	4	3	2	4	1	2	3	3	3	5
910	1	5	4	4	4	4	4	3	2	4	1	1	1	1	3	1	4	5	1	3	3	1	5	1	3	2	4	3	1	3	3	2	3	2	3	1	1	3	1	1	1	1	1	1	2	3	1	2	1
911	4	4	3	2	5	5	4	4	3	4	2	4	4	2	1	5	4	2	5	3	1	4	1	4	4	4	1	3	3	4	3	2	4	5	3	3	3	4	1	3	3	2	1	5	3	2	5	3	1
912	5	5	5	1	5	3	2	2	5	4	5	5	1	4	5	3	2	3	3	3	4	4	4	2	1	5	5	1	5	5	5	2	5	4	3	2	5	5	5	5	1	4	5	4	2	4	4	3	4
913	1	4	4	4	5	1	4	3	5	3	3	4	3	1	3	4	3	5	5	5	2	5	5	2	5	4	5	5	1	2	2	3	4	1	2	2	4	2	1	2	2	1	2	2	2	3	3	3	1
914	4	1	4	5	3	2	4	5	2	5	4	4	3	1	5	1	1	2	2	5	1	3	1	2	1	4	4	3	3	1	3	5	3	2	3	4	1	4	3	4	2	1	4	1	1	2	1	4	1
915	4	5	5	4	2	4	1	4	1	3	1	5	4	1	2	3	2	2	2	3	3	3	3	2	5	5	3	4	3	5	5	4	2	4	1	4	1	2	1	5	4	1	2	3	2	1	2	2	3
916	4	5	5	3	5	3	5	4	2	2	3	5	1	4	5	1	4	4	2	3	5	4	5	4	2	3	1	1	3	5	4	2	5	2	5	4	2	2	2	5	1	4	4	1	3	4	2	3	4
917	3	5	1	5	2	4	3	4	5	3	5	2	1	3	2	2	3	5	2	4	2	5	5	4	2	5	3	1	2	4	1	4	1	3	3	3	4	2	5	1	1	3	1	2	3	4	2	3	1
918	5	1	4	5	3	3	5	5	1	3	4	2	2	1	1	3	4	4	5	1	2	2	3	2	4	4	1	3	4	1	3	4	3	2	5	5	1	3	4	2	1	1	1	2	3	4	5	1	2
919	2	5	5	1	3	5	2	3	2	5	3	5	1	3	2	1	4	2	5	2	4	2	1	2	3	4	2	4	1	3	3	1	2	4	1	1	1	4	1	3	1	2	1	1	2	1	4	1	2
920	5	5	3	3	5	4	1	2	3	4	4	2	2	4	2	4	2	2	4	5	4	1	2	3	2	1	3	3	4	4	2	3	4	4	1	2	2	4	4	1	1	4	2	4	2	2	4	4	3
921	3	5	3	3	5	1	3	3	4	5	2	1	1	5	4	4	5	4	1	1	2	5	3	3	2	2	4	2	2	4	3	2	5	1	2	2	4	4	1	1	1	5	3	4	5	3	1	1	1
922	4	3	5	5	2	2	5	1	5	3	2	2	2	5	2	2	5	1	2	2	2	3	5	2	3	1	1	3	3	2	5	4	1	1	4	1	5	3	2	2	1	4	1	1	4	1	1	2	2
923	3	1	5	5	4	4	2	4	5	4	1	2	2	5	4	1	4	3	4	5	4	2	1	5	3	1	1	2	2	1	4	3	2	3	1	3	4	3	1	1	1	4	2	1	3	1	3	4	2
924	4	4	3	5	4	3	4	3	5	2	3	3	4	5	1	1	2	5	3	1	2	5	2	1	4	4	5	2	3	4	3	5	4	2	3	2	5	2	2	3	4	4	1	1	1	5	3	1	2
925	1	2	5	5	4	4	4	4	3	4	4	4	2	4	1	4	4	3	4	2	5	4	4	4	3	5	3	3	1	1	4	3	2	3	3	3	2	3	3	3	1	3	1	3	2	1	2	1	3
926	5	2	4	5	2	5	5	4	2	4	1	1	2	5	4	4	2	2	1	3	2	3	2	5	5	1	1	3	5	2	3	5	1	4	5	3	1	3	1	1	2	4	4	3	2	2	1	2	1
927	1	2	5	5	3	5	5	1	5	5	1	5	1	3	4	1	1	5	1	2	2	3	1	5	5	4	3	5	1	1	4	3	2	4	4	1	3	4	1	4	1	2	3	1	1	4	1	1	1
928	5	5	5	1	5	5	2	3	4	2	2	2	4	2	3	5	3	5	5	2	2	4	1	3	4	4	3	3	5	5	5	2	5	5	3	3	4	3	2	2	5	3	3	5	3	5	5	3	3
929	5	5	5	5	3	1	3	3	2	4	4	2	3	2	5	2	2	5	4	5	1	2	2	4	3	5	3	1	5	5	5	5	3	1	4	4	2	4	4	2	3	2	5	3	3	5	4	5	1
930	5	4	4	3	3	4	5	2	3	5	5	3	2	3	5	1	3	5	3	5	2	5	4	1	5	3	3	5	4	3	3	2	3	4	5	2	2	5	5	2	2	2	4	1	2	4	3	5	2
931	3	2	4	4	5	5	3	5	4	1	2	4	5	2	2	3	5	3	2	3	5	4	1	4	2	4	3	5	1	1	2	2	4	4	2	3	2	1	1	2	4	1	1	2	4	2	1	2	3
932	5	5	5	5	1	1	4	5	2	4	5	1	2	4	2	5	3	2	2	1	5	2	5	1	5	1	1	4	5	5	4	5	1	1	4	5	1	3	5	1	2	3	1	4	3	2	1	1	4
933	5	1	1	4	5	5	4	5	2	3	4	1	5	2	2	3	2	5	5	2	5	5	1	4	5	5	3	4	5	1	1	5	5	5	4	5	3	3	4	2	5	2	3	3	3	5	5	3	5
934	4	4	2	4	3	4	3	5	5	5	1	5	3	2	4	5	1	1	3	2	5	5	1	3	1	1	2	3	3	4	2	3	2	3	2	5	4	4	1	4	3	2	3	5	1	1	2	1	5
935	2	4	4	1	2	5	5	5	4	5	2	2	5	3	5	3	1	1	2	4	2	2	4	2	4	2	1	3	1	3	3	1	1	3	4	3	2	4	1	1	4	2	4	1	1	1	1	2	1
936	2	1	2	5	4	5	4	4	5	5	2	5	2	2	2	4	4	5	4	5	4	1	1	5	4	4	2	3	1	1	1	3	3	4	2	3	4	3	1	3	1	1	1	3	3	3	2	3	2
937	5	1	5	4	4	1	5	3	5	4	2	2	3	5	1	5	3	3	3	2	5	5	1	3	3	4	4	2	5	1	5	5	5	2	5	4	5	4	3	2	3	5	1	5	3	4	4	3	5
938	2	3	4	3	5	5	1	5	1	5	5	4	1	1	5	1	5	5	3	1	2	1	1	4	2	2	4	4	1	2	3	2	3	3	1	3	1	4	3	3	1	1	3	1	4	3	1	1	1
939	5	2	3	5	4	5	3	4	5	1	4	1	2	4	1	3	3	2	4	4	4	2	4	3	1	3	3	1	4	1	3	5	4	4	2	3	5	1	3	1	2	3	1	3	2	1	3	4	4
940	4	4	5	3	1	5	1	4	5	5	2	4	4	5	4	5	2	5	4	4	5	5	5	3	4	4	3	5	4	3	4	3	1	5	1	3	4	4	2	3	4	4	3	5	1	4	4	3	4
941	4	1	4	5	5	5	4	3	1	3	3	2	1	4	2	2	5	4	3	3	3	5	3	1	3	3	1	5	4	1	4	4	5	4	4	2	1	3	2	1	1	4	1	1	4	4	3	2	3
942	1	5	4	5	4	4	2	2	5	5	3	1	1	5	2	3	1	5	2	2	2	4	2	5	3	5	2	3	1	3	2	4	2	2	1	1	3	4	2	1	1	4	1	1	1	4	1	1	1
943	4	4	4	5	5	3	3	3	4	5	4	3	5	2	1	1	3	4	2	5	4	3	4	3	1	1	4	2	3	4	4	5	4	2	2	3	4	4	4	3	5	2	1	1	2	3	2	4	3
944	5	3	3	4	3	4	5	3	5	3	3	5	1	1	1	1	3	2	5	2	2	4	1	3	1	1	2	4	5	3	3	3	2	4	5	3	4	2	3	4	1	1	1	1	3	1	4	1	1
945	5	2	1	5	5	5	3	3	3	3	1	3	2	5	1	3	5	1	5	1	4	1	3	5	5	5	2	2	5	3	1	5	5	5	3	3	4	3	1	3	2	5	2	4	5	2	5	1	4
946	5	5	5	2	3	1	4	5	5	3	3	2	2	5	3	1	4	3	3	2	4	5	3	5	3	5	4	2	4	5	5	1	3	1	3	4	5	2	2	1	2	5	2	1	4	2	2	2	4
947	5	5	5	3	5	5	5	1	3	2	1	4	3	3	4	4	4	2	5	3	5	5	4	2	1	2	5	2	5	5	5	4	5	5	5	2	4	3	2	4	4	3	4	4	4	2	5	3	5
948	4	5	2	1	3	4	5	5	5	5	1	3	2	4	5	5	3	3	1	1	1	4	1	5	1	4	1	1	4	4	1	1	3	4	5	4	5	5	1	2	2	4	4	4	2	2	1	1	1
949	1	3	5	3	5	5	3	2	2	5	1	3	1	2	1	4	4	2	1	3	2	4	2	1	1	1	5	1	1	2	4	1	3	3	1	1	1	3	1	2	1	1	1	2	3	1	1	1	1
950	3	2	4	3	2	4	5	4	4	5	4	5	5	5	2	3	2	5	3	3	5	3	3	2	3	5	1	1	3	1	4	2	2	4	4	4	4	4	4	5	4	5	2	2	1	4	3	2	4
951	4	3	2	4	5	5	4	2	4	4	3	5	3	3	4	3	5	3	5	3	5	3	3	2	5	5	5	1	4	2	2	3	5	5	4	2	3	4	3	5	2	3	3	3	5	3	5	3	5
952	2	4	5	5	5	1	5	5	1	4	2	3	5	5	5	1	1	1	3	2	5	4	5	5	5	5	2	4	1	2	3	4	3	1	4	4	1	2	1	1	4	4	4	1	1	1	1	1	3
953	4	4	2	3	5	4	3	5	4	5	1	2	4	4	1	4	4	4	4	4	3	4	1	4	5	5	1	3	4	4	2	3	4	4	3	4	3	4	1	2	4	4	1	3	4	3	4	3	2
954	5	1	5	5	5	3	4	2	3	5	1	5	4	5	1	4	5	4	2	2	5	4	1	5	2	2	5	4	4	1	4	4	4	2	4	2	3	5	1	5	3	5	1	3	4	3	2	2	4
955	3	4	5	1	5	5	5	3	5	4	2	3	1	2	2	2	5	5	3	5	5	5	3	3	4	4	4	4	3	3	5	1	4	5	5	2	5	4	2	3	1	2	1	1	4	5	2	4	4
956	4	5	3	5	5	2	3	3	3	5	4	3	5	2	4	2	4	5	1	4	2	5	4	1	1	3	3	2	3	4	2	4	4	1	2	2	2	4	3	3	4	2	4	1	4	4	1	4	2
957	4	1	5	3	4	4	4	4	4	5	3	4	2	2	3	1	1	1	2	1	5	4	2	3	3	4	2	1	3	1	5	3	4	4	3	4	4	5	3	4	1	1	3	1	1	1	2	1	5
958	1	5	5	5	5	2	5	5	2	4	2	3	2	4	3	3	1	5	3	3	4	3	4	5	1	1	5	5	1	3	3	3	3	1	4	3	1	3	1	2	1	2	2	1	1	3	2	1	3
959	2	4	5	2	3	5	5	4	5	4	2	3	3	5	5	2	4	3	4	2	3	3	1	2	2	1	4	1	1	3	4	1	2	3	4	2	3	3	1	2	2	3	3	1	2	2	2	1	2
960	4	1	5	5	3	4	5	5	2	2	1	3	2	3	5	1	3	2	5	4	5	2	2	4	5	3	3	5	3	1	4	4	3	3	5	5	2	2	1	2	2	3	5	1	2	1	4	3	5
961	5	4	4	4	5	5	5	1	2	4	1	4	1	5	4	5	4	3	1	3	1	2	4	2	2	1	3	5	5	5	5	4	5	5	5	1	2	5	2	5	2	5	5	5	5	3	1	3	1
962	5	3	3	5	4	5	3	4	1	5	5	4	1	1	4	2	5	5	3	4	3	3	1	5	3	1	4	3	4	2	2	4	4	5	2	3	1	4	4	4	1	1	4	1	4	5	2	3	3
963	4	2	5	5	4	5	5	4	4	2	3	1	4	4	5	2	5	4	4	5	4	3	1	1	1	3	4	5	3	1	4	5	3	5	4	4	4	2	3	1	3	4	5	2	4	3	3	4	3
964	4	5	5	5	1	3	4	4	4	5	3	2	4	3	3	1	4	5	3	3	2	1	3	3	5	5	2	2	3	5	5	5	1	2	3	3	4	5	2	1	3	2	3	1	3	4	2	3	1
965	5	1	4	5	4	5	5	4	2	5	1	4	2	4	3	1	3	5	5	3	3	5	2	1	4	3	1	4	5	1	4	5	5	5	5	4	3	5	2	5	2	5	4	1	3	5	5	4	3
966	5	4	4	2	5	4	4	5	5	1	2	5	5	3	5	2	4	4	4	4	3	5	4	1	4	5	4	3	5	5	4	3	5	4	4	5	5	1	2	5	5	3	5	2	5	4	4	4	4
967	4	5	4	5	5	3	1	5	2	4	2	4	3	5	1	5	4	1	5	1	4	3	3	5	2	4	5	5	4	5	3	5	4	2	1	5	1	4	2	3	2	5	1	4	4	1	5	1	3
968	5	4	2	2	4	4	5	5	2	5	5	2	4	2	1	2	1	2	1	1	2	5	3	5	1	2	2	2	5	5	2	2	5	4	5	5	3	5	5	2	4	3	2	3	1	2	1	2	3
969	3	4	2	4	5	4	4	5	4	5	2	5	2	2	5	4	3	5	4	2	1	3	4	3	1	1	1	5	2	3	1	3	3	2	3	3	2	3	1	3	1	1	4	2	1	4	2	1	1
970	3	5	4	5	5	5	5	5	1	2	4	4	1	1	5	2	4	3	1	3	4	1	4	1	4	3	2	1	3	4	3	5	4	4	5	4	1	2	3	3	1	1	5	2	3	3	1	2	3
971	4	5	5	5	5	5	3	2	2	5	4	1	5	1	3	2	3	4	4	5	4	4	3	1	2	4	4	3	3	5	5	4	5	5	3	1	1	5	4	1	4	1	2	2	2	3	3	4	4
972	3	5	4	5	5	4	5	3	2	5	3	2	2	5	3	5	4	2	5	2	3	1	5	5	2	3	4	3	3	4	4	4	5	3	5	2	2	4	2	1	2	4	2	4	3	1	5	1	3
973	3	5	2	4	5	5	3	5	4	5	4	4	1	3	2	1	2	4	1	5	5	2	4	2	3	5	1	1	2	4	2	4	5	4	2	4	4	5	4	4	1	2	1	1	2	3	1	5	4
974	3	5	5	4	1	2	5	5	5	5	4	1	5	2	2	3	5	5	5	5	5	2	1	1	3	2	5	1	3	4	5	3	1	1	4	4	5	5	4	1	4	2	1	2	5	4	5	5	5
975	5	5	5	4	5	3	4	1	5	5	1	5	1	4	3	1	2	1	5	4	4	1	3	2	4	5	5	3	4	4	4	3	5	3	4	1	5	5	1	5	1	3	2	1	2	1	4	4	3
976	5	4	1	5	5	3	5	5	5	5	2	2	3	1	5	1	1	3	5	5	4	1	1	2	4	2	2	2	5	3	1	4	4	3	4	4	4	4	2	2	2	1	4	1	1	2	5	5	4
[truncated: 26 more columns]
